# Supplementary material for: Many-to-one mapping in Mantodea: camouflage strategy and phylogeny drive strike variation in prey capture with raptorial forelegs
Source: J Exp Biol. 2025 Oct 13;228(19):jeb250626. doi: 10.1242/jeb.250626 (PMC12579948; doi:10.1242/jeb.250626)
Supplement: Dataset 1. Raw data file of kinematic output for all trials used in R code (GarikipatiEA 2025.Rmd) for analyses and figures. [file jexbio-228-250626-Dataset1.csv]

Species	Mantis	date	Trial	Phylo	calibration	Food	lights	Notes	Machine Learning	Digitized	Frames to Extract (if necessary)	Extracted	R notes	Ecomorph	Coxa_length	Femur_Length	Tibia_length	Body_length	PP_dist_cm_st	PP_dist_cm_at	PP_dist_cm_ttpc	PP_angle_st	PP_angle_at	PP_angle_ttpc	BD_dist_cm	BD_veloc_cm/s	Percent_lunge	Percent Arm	Coxa_angle	Coxa_AV	Coxa_dist	Coxa_LV	Femur_angle	Femur_AV	Femur_dist	Femur_LV	Tibia_angle	Tibia_AV_min	TIB_AV_max	Tibia_dist	Tibia_LV_min	Tibia_LV_max	Tibia_expansion	Tibia_expansion_velocity_min	Tibia_expansion_velocity_max	TTPC Approach	TTPC Sweep	Approach Time	TTP_COA
Hymenopus coronatus	HC04	9/9/22	1	Hymenopus_coronatus_MN010	Lego_cal_15_point.csv	Bluebottle Fly	IR, Spotlight on		manual	yes	125 - 170		complete	Flower	1.253924723	1.72719758	0.971611643	0.72257246	3.407273172	3.619020706	3.718248037	134.7858504	129.9141659	126.9491389	0.327710852	44.67266022	9.599549018	126.5271736	65.70400973	3639.484857	0.893351299	40.46064413	128.5342969	9136.730175	2.800378396	244.1090299	118.1258141	-12571.78577	9203.651242	2.231340751	-223.4732639	144.6481641	3.556768917	-247.6262279	238.7367266	0.031	0.014	0.017	0.037
Hymenopus coronatus	HC04	9/9/22	2	Hymenopus_coronatus_MN010	Lego_cal_15_point.csv	Bluebottle Fly	IR, Spotlight on		manual	yes	105 - 145		complete	Flower	1.453911867	1.716780332	0.935907534	0.683575171	3.483662179	3.338442687	3.307423056	114.2174899	120.3049546	124.235226	0.51812997	68.90872535	15.01881574	116.9838164	47.35419778	7486.273504	0.761744734	63.38785367	135.7854912	11235.95716	3.094615975	256.0421824	117.5506514	-17257.68583	14681.18197	1.917660478	-292.0336495	132.4837193	3.318293481	-366.4413816	275.2297901	0.018	0.012	0.006	0.023
Hymenopus coronatus	HC04	9/9/22	3	Hymenopus_coronatus_MN010	Lego_cal_15_point.csv	Bluebottle Fly	IR, Spotlight on	fly was a bit below the mantis	manual	yes	60 - 110		complete	Flower	1.568938152	1.581221696	0.911765553	0.7527369	2.187912498	1.96070708	1.757019832	146.4267151	149.2399288	149.7950896	0.684977739	69.50028421	31.26690539	126.7454477	38.13219541	4668.822804	0.840295583	60.35695281	104.8975068	5999.006071	2.569419981	182.6418052	149.4189718	-17847.75745	18630.16607	1.999489386	-170.2402103	190.5837568	2.350226219	-35.98349795	132.2366013	0.022	0.012	0.01	0.031
Hymenopus coronatus	HC04	9/9/22	4	Hymenopus_coronatus_MN010	Lego_cal_15_point.csv	Bluebottle Fly	IR, Spotlight on		manual	yes	80 - 125		complete	Flower	1.511970743	1.807981889	0.931924795	0.939193719	3.776149904	3.73017759	3.587564825	128.0739168	129.4860859	134.1242723	0.365415127	31.93047991	9.630730617	101.6589627	42.27576897	3767.919398	0.588484522	35.43762519	127.2439412	11403.73051	2.783857043	278.1518892	101.1496642	-10487.30215	10509.23973	1.561907083	-206.640253	128.5556455	3.149836157	-220.7299451	289.3263776	0.022	0.014	0.008	0.022
Hymenopus coronatus	HC014	9/9/22	1	Hymenopus_coronatus_MN010	Lego_cal_15_point.csv	Bluebottle Fly	IR, Spotlight on	grabbed fly wing not fly	manual	yes	55 - 100		complete	Flower	1.11960837	1.676848399	0.983676768	0.752853474	2.422170827	2.453441538	2.600667851	124.6527203	122.1112204	125.5176278	0.270661722	36.37774824	11.0549337	131.0929243	83.7181026	5187.46298	0.985470607	67.37796559	113.5878206	8701.276682	2.105050012	161.7124545	139.0825204	-15902.25535	10327.19969	1.934273599	-231.673115	175.7068365	2.826074934	-225.8612508	182.4786422	0.022	0.01	0.012	0.025
Hymenopus coronatus	HC014	9/9/22	2	Hymenopus_coronatus_MN010	Lego_cal_15_point.csv	Bluebottle Fly	IR, Spotlight on		manual	yes	115 - 165		complete	Flower	1.245393988	1.692412606	0.889889241	0.705489481	3.307413841	3.534578975	3.540477901	118.8488902	108.8555857	112.3810006	0.898853668	72.76170338	26.84354284	115.9378399	64.20852098	4641.887969	1.054900289	54.65561959	127.6310785	10728.45836	2.568811482	241.0561732	131.174039	-15111.05519	12335.79636	2.15850408	-191.867617	154.1586661	3.417110753	-173.5837574	257.6107357	0.03	0.013	0.017	0.032
Hymenopus coronatus	HC014	9/9/22	3	Hymenopus_coronatus_MN010	Lego_cal_15_point.csv	Bluebottle Fly	IR, Spotlight on		manual	yes	150 - 210		complete	Flower	1.446450926	1.683702373	0.997314637	0.81076423	2.026249668	1.942362526	1.793946733	128.7210169	126.502772	127.8993862	0.314442742	45.04310579	15.20205388	136.8577713	39.52548654	4246.865567	0.594078887	65.98051782	2.216450859	8846.93956	2.304307507	205.9629197	85.64481308	-10129.19967	9187.278903	1.228241126	-160.6596968	118.3504545	2.443856034	-108.8171224	221.4799685	0.017	0.008	0.009	0.028
Hymenopus coronatus	HC014	9/9/22	4	Hymenopus_coronatus_MN010	Lego_cal_15_point.csv	Bluebottle Fly	IR, Spotlight on		manual	yes	130 - 175		complete	Flower	1.352862662	1.711951888	1.000660054	0.782811785	1.98648799	1.828006471	1.845156297	117.7331922	122.8149784	123.4827107	0.288057454	37.04376483	14.76936074	134.3894187	33.30434625	3031.258286	0.41381232	54.80449991	100.9836554	9244.054536	1.93996231	170.2133502	78.4398652	-12986.31398	6995.78186	1.306324748	-214.5062292	138.0494812	1.989696586	-99.5507576	217.3330079	0.019	0.007	0.012	0.024
Hymenopus coronatus	HC04	9/11/22	5	Hymenopus_coronatus_MN010	Lego_cal_15_point.csv	Bluebottle Fly	IR, Spotlight on	fly was a close to the mantis, not a full strike	yes	yes	150 - 190		complete	Flower	1.070000441	1.647728616	1.006308504	0.787033472	1.539806163	1.560636385	1.669681244	119.3463286	116.8039309	109.3886841	0.09526573	10.59909938	6.178207031	167.2926192	35.215746	2634.321989	0.454235596	32.78868993	83.98254516	7801.346049	1.772423728	163.9594081	94.29451996	-13694.29505	8736.991774	1.702993203	-203.6378092	157.3785954	1.968705832	-110.5273478	182.4810538	0.02	0.008	0.012	0.025
Hymenopus coronatus	HC04	9/11/22	6	Hymenopus_coronatus_MN010	Lego_cal_15_point.csv	Bluebottle Fly	IR, Spotlight on		yes	yes	120-155		complete	Flower	1.158974995	1.706936393	1.149228379	0.8644444	2.619249688	2.613096946	2.250856439	101.625528	101.2295721	85.11623793	0.104262715	28.72251037	3.969980556	131.7585991	21.14987724	3509.716955	0.487347821	52.63344926	100.6591825	7597.280808	2.233198372	186.1591001	124.8770232	-17102.64694	10997.83462	2.311215864	-296.9532565	195.1713719	2.680393623	-213.6087856	262.8499608	0.026	0.019	0.007	0.022
Hymenopus coronatus	HC04	9/11/22	7	Hymenopus_coronatus_MN010	Lego_cal_15_point.csv	Bluebottle Fly	IR, Spotlight on		yes	yes	190 - 225		complete	Flower	1.227409283	1.663176977	1.01399082	0.746225855	2.567435795	2.550137899	2.576477144	126.1441834	127.3416825	129.8095366	0.122745449	22.78037125	4.784755502	134.7533807	51.63497262	3558.347299	0.771247009	49.56684339	112.1210265	8926.371102	2.285231482	215.391354	101.428014	-9440.802708	9113.29539	1.967363174	-185.2852994	170.1370497	2.847420101	-153.3811529	259.2453354	0.017	0.009	0.008	0.024
Hymenopus coronatus	HC04	9/14/22	8	Hymenopus_coronatus_MN010	Lego_cal_15_point.csv	Bluebottle Fly	IR, Spotlight on				cant find			Flower
Hymenopus coronatus	HC014	9/22/22	5	Hymenopus_coronatus_MN010	Lego_cal_15_point.csv	Bluebottle Fly	IR, Spotlight on		yes	yes	130 - 165		complete	Flower	1.353118702	1.840111951	1.247849885	1.108436018	2.238861401	2.238861401	2.130000991	127.1474593	127.1474593	125.6301139	0.38280895	34.9923053	16.29215506	154.1384155	33.72968748	3459.187616	0.585110165	41.0927228	139.7202413	9785.204752	2.662654118	249.4264532	102.9864159	-11930.50132	8870.095275	2.173272114	-247.1431525	177.9323248	2.89186451	-196.114085	285.4619471	0.009	0.009	0	0.015
Hymenopus coronatus	HC08	9/22/22	1	Hymenopus_coronatus_MN010	Lego_cal_15_point.csv	Bluebottle Fly	IR, Spotlight on	no strike in video?						Flower
Hymenopus coronatus	HC08	9/22/22	2	Hymenopus_coronatus_MN010	Lego_cal_15_point.csv	Bluebottle Fly	IR, Spotlight on		yes	yes	80 - 130		complete	Flower	1.382073849	1.760724192	1.061765282	1.02898735	4.056156713	3.707070127	1.863694324	152.8654404	153.5597057	108.8919712	1.17525151	45.52802448	28.56039783	78.0840099	79.58189006	3488.506815	0.923350893	66.29412686	122.9058775	8683.490127	2.342233342	140.1311286	130.3837787	-10250.43011	8779.693284	2.409971337	-174.23574	193.9231082	2.365454694	-141.466849	146.6834528	0.039	0.027	0.012	0.03
Hymenopus coronatus	HC08	9/22/22	3	Hymenopus_coronatus_MN010	Lego_cal_15_point.csv	Bluebottle Fly	IR, Spotlight on		yes	yes	170-210		complete	Flower	1.302434582	1.610726239	1.049454025	0.785528232	3.412670591	3.4076858	3.230001325	134.262605	134.1795788	116.0497999	0.322531741	30.79182415	9.452626242	111.1194909	33.91188906	2668.824	0.606404223	47.63724733	139.0564427	10179.597	2.526407101	207.3530129	104.9829463	-11844.48751	7830.284296	1.893084275	-224.5351293	150.5613025	3.01378631	-218.0715968	262.784702	0.021	0.016	0.005	0.021
Hymenopus coronatus	HC08	9/22/22	4	Hymenopus_coronatus_MN010	Lego_cal_15_point.csv	Bluebottle Fly	IR, Spotlight on		yes	yes	225 - 270		complete	Flower	1.120259362	1.568887649	1.050322212	0.85518194	1.7318341	1.77739564	2.027229585	127.4735366	119.473513	92.14593895	0.477464953	36.02698179	27.3839325	179.3259273	79.83956567	4907.069826	1.199457226	65.30705689	129.5384134	9166.48371	2.259564436	169.6655942	122.8296299	-13808.12406	11306.10262	2.009498137	-231.2395267	166.2356093	2.521048796	-182.5632308	185.8349964	0.025	0.016	0.009	0.026
Hymenopus coronatus	HC08	9/30/22	5	Hymenopus_coronatus_MN010	Lego_cal_15_point.csv	Bluebottle Fly	IR, Spotlight on	great video of course correction	yes	yes	160 - 210		complete	Flower	1.161405356	1.726556868	0.936945679	1.412511292	2.785049717	2.841052496	2.723247331	154.6085315	149.6102612	134.8665575	0.449984151	29.74747557	16.21965907	102.0489696	38.10691558	3474.96832	0.467971917	53.32943599	94.76193525	6497.924123	1.862240129	143.9439892	160.7943698	-21436.78683	8694.916777	2.018994912	-305.6479822	132.0760291	2.285602789	-247.1342711	145.7694885	0.028	0.017	0.011	0.029
Hymenopus coronatus	HC08	9/30/22	6	Hymenopus_coronatus_MN010	Lego_cal_15_point.csv	Bluebottle Fly	IR, Spotlight on	really good strike	manual	yes	50-95		complete	Flower	1.145897625	1.611711357	1.004737756	0.935205302	2.832035542	2.78707676	2.705538605	146.2245539	149.8718319	140.3474482	0.609705242	42.40907917	21.55604392	114.6025829	59.12689975	3495.534287	0.727998985	51.88566053	124.3954661	9636.703864	2.269885885	199.1986312	118.1524742	-13621.65503	8755.160009	1.883125383	-192.3266686	137.8437354	2.689978536	-193.6451703	218.572537	0.022	0.012	0.01	0.026
Hymenopus coronatus	HC016	9/30/22	1	Hymenopus_coronatus_MN010	Lego_cal_15_point.csv	Bluebottle Fly	IR, Spotlight on		manual	yes	15-55		complete	Flower	1.282897097	1.7774459	1.054646483	0.674280271	2.43817273	2.435845208	2.474048016	139.7510636	147.1712751	141.1576931	0.471571633	58.42719555	19.22285234	136.7356565	47.78114862	4094.234118	0.554907719	61.64830793	7.775926288	8656.790318	2.601576837	168.4043264	133.9746499	-10470.86653	11168.29486	2.107659397	-211.7637626	163.5733621	3.139413715	-189.9618114	208.0110846	0.02	0.012	0.008	0.028
Hymenopus coronatus	HC016	9/30/22	2	Hymenopus_coronatus_MN010	Lego_cal_15_point.csv	Bluebottle Fly	IR, Spotlight on		manual	yes	70-115		complete	Flower	1.293403502	1.737837766	1.004368313	0.821598634	3.383861024	3.356971491	3.453616429	137.8670881	137.5344059	131.6701135	0.382529247	61.27776656	11.27460433	121.1560737	54.83869193	4572.39176	0.790319888	48.64758353	121.9236511	9352.59045	2.700426906	215.6923379	123.4028566	-7155.248511	10225.66814	2.141583353	-183.1700007	184.446701	3.394175007	-213.6485975	254.3168862	0.023	0.013	0.01	0.038
Hymenopus coronatus	HC016	9/30/22	3	Hymenopus_coronatus_MN010	Lego_cal_15_point.csv	Bluebottle Fly	IR, Spotlight on	grabbed wire	yes	yes	45 - 85		complete	Flower	1.408015097	1.677864717	1.20319047	0.825497301	2.383481966	2.446577485	2.61192959	144.7779736	151.5018619	150.3420412	0.33342996	21.5545743	13.96850147	159.7864834	41.95774571	2691.275561	0.756175608	55.21441467	118.4096049	8508.968377	2.566846847	197.3225173	132.659472	-14097.88277	10311.43945	2.371626372	-313.9358978	196.9813159	2.953231318	-311.0422569	237.3675669	0.022	0.012	0.01	0.028
Hymenopus coronatus	HC016	9/30/22	4	Hymenopus_coronatus_MN010	Lego_cal_15_point.csv	Bluebottle Fly	IR, Spotlight on		yes	yes	105 - 140		complete	Flower	1.468844162	1.76209589	1.218802962	0.851284474	2.855327346	2.858026739	2.83492336	146.4215072	142.3775681	130.108595	0.311070714	23.19361109	10.90720056	134.7552066	41.6347667	3219.498203	0.621356464	60.38822536	139.6441048	10263.33709	2.762216887	214.132818	105.5875974	-10736.77899	9822.920894	2.05508705	-229.093815	187.0025307	3.014645287	-235.6293635	251.9311243	0.02	0.013	0.007	0.024
Hymenopus coronatus	HC016	9/30/22	5	Hymenopus_coronatus_MN010	Lego_cal_15_point.csv	Bluebottle Fly	IR, Spotlight on		yes	yes	115 - 155		complete	Flower	1.291581881	1.641573876	1.1889646	0.767914128	2.183136835	2.155199723	2.341637507	134.760553	131.5802333	117.7269661	0.233236635	19.19689483	10.6677906	119.802985	38.3277662	4042.039739	0.708336673	63.11373033	95.16514282	8162.12591	1.974044225	168.8856413	108.6631143	-12209.47408	9445.641718	2.034945002	-232.8714561	157.7028687	1.730352826	-140.7891267	147.5671267	0.028	0.012	0.016	0.026
Hymenopus coronatus	HC017	10/5/22	1	Hymenopus_coronatus_MN010	Lego_cal_15_point.csv	Bluebottle Fly	IR, Spotlight on		yes	yes	180 - 220		complete	Flower	1.36466628	1.672814733	1.12325614	0.990366966	2.948438947	2.919347906	2.807524283	159.6904196	155.2286986	146.4704822	0.316841095	29.2691455	10.74486935	130.2863381	28.75289876	2963.710304	0.658551731	50.70098702	143.6053368	11911.66091	2.61659183	226.2225016	128.4324689	-18206.46132	9154.156721	2.270609311	-339.9991371	162.9556861	3.11510893	-331.619001	275.0193978	0.02	0.011	0.009	0.024
Hymenopus coronatus	HC017	10/5/22	2	Hymenopus_coronatus_MN010	Lego_cal_15_point.csv	Bluebottle Fly	IR, Spotlight on		yes	yes	110 -160		complete	Flower	1.371475611	1.697264673	1.064311786	0.897262257	2.202061085	2.265625078	2.383148029	156.4040749	132.1205323	115.4534905	0.325882856	28.86386476	14.59166844	145.4014291	35.77257641	2971.451645	0.544572691	38.59694345	133.6868646	11140.19138	2.327675699	182.8790429	124.1608346	-12720.294	9156.593678	2.18504165	-199.5051035	176.0682329	2.499442605	-174.6943213	174.2212278	0.026	0.011	0.015	0.03
Hymenopus coronatus	HC017	10/5/22	3	Hymenopus_coronatus_MN010	Lego_cal_15_point.csv	Bluebottle Fly	IR, Spotlight on		yes	yes	50 - 95		complete	Flower	1.355635276	1.649805256	1.063398142	0.873339296	3.518840774	3.454728195	3.48652652	117.3589637	110.99666	103.4800762	0.378237776	26.73240069	10.72714598	98.80449023	20.10477113	2513.946832	0.62980445	48.78701426	118.0422545	8793.51206	2.290777829	174.2442951	125.8187571	-13863.02481	8529.258883	2.077622526	-244.0487688	166.7427239	2.732753105	-231.3592021	205.33855	0.028	0.015	0.013	0.012
Hymenopus coronatus	HC017	10/5/22	4	Hymenopus_coronatus_MN010	Lego_cal_15_point.csv	Bluebottle Fly	IR, Spotlight on		yes	yes	100 -140		complete	Flower	1.319575473	1.571887454	1.088157172	0.778619098	2.34141741	2.307310582	2.23466173	111.9786329	113.2149786	113.3597025	0.044000414	22.0091576	1.874022032	126.9236161	19.81149285	2794.961393	0.416396952	46.63020323	109.5240107	9678.546898	2.093439755	205.3221129	92.02123862	-8192.193075	9632.598616	1.56357019	-140.5327917	154.8938652	2.361656547	-102.1194229	225.4390483	0.012	0.009	0.003	0.017
Hymenopus coronatus	HC017	10/5/22	5	Hymenopus_coronatus_MN010	Lego_cal_15_point.csv	Bluebottle Fly	IR, Spotlight on	mantis angled a bit away from camera	yes	yes	145 - 185		complete	Flower	1.339684182	1.631565635	1.079863881	0.993154393	1.696893122	1.572589693	1.569101831	155.9356572	142.2529917	136.0402525	0.401727857	40.17796657	23.56664623	149.4762213	31.0328462	3217.512644	0.566193785	47.13109399	89.83623262	7442.521931	1.724692054	153.9355899	101.3680262	-7812.809578	11000.89839	1.846341403	-136.8040788	184.9255384	2.010443617	-22.43233493	151.6466291	0.02	0.006	0.014	0.025
Tenodera sinensis	TS-016	9/30/22	1	Tenodera_aridifolia_MN002	Lego calibration Frames 12 point update.csv	Bluebottle Fly	IR, Spotlight on		yes	yes	85-185	yes	complete	Generalist	1.790139182	2.562353305	1.106934167	2.661971835	2.604288426	2.630262102	2.058816656	158.9848339	154.5799258	147.9480629	1.236072375	43.60757535	47.02294762	175.198414	89.89719362	2717.214278	2.479904081	66.69357353	104.8987105	2804.728806	2.831680387	101.6557324	134.647231	-6552.044078	2958.987621	1.944348192	-104.3512273	44.99574611	3.181799478	-118.6759528	91.04357265	0.051	0.03	0.021	0.055
Tenodera sinensis	TS-016	9/30/22	2	Tenodera_aridifolia_MN002	Lego_cal_15_point.csv	Bluebottle Fly	IR, Spotlight on		yes	yes	85-185	yes	complete	Generalist	1.773974876	2.483786753	1.069147774	2.763375068	2.497032283	2.62512761	2.538683748	170.5036464	173.7314061	170.9593707	1.016180437	21.62761422	44.87884631	162.6297645	83.59719454	2126.967448	2.548330986	65.28881531	75.92121597	2858.359689	2.079026518	79.1967263	108.0569952	-5884.332754	1673.616222	2.04689286	-108.6380347	40.34647648	1.943025204	-84.05803523	70.14261869	0.032	0.016	0.016	0.047
Tenodera sinensis	TS-016	9/30/22	3	Tenodera_aridifolia_MN002	Lego_cal_15_point.csv	Bluebottle Fly	IR, Spotlight on		yes	yes	105-220	yes	complete	Generalist	1.778098952	2.383304447	1.080186047	2.515050917	1.795809828	2.327503926	3.252926109	139.9846112	150.5155581	155.4542019	1.518634776	86.07669904	123.4497466	338.1992942	37.26757837	2477.419024	1.030911455	54.39028724	93.27099361	5159.043354	2.408302101	135.9482628	119.4414236	-5360.127932	4771.322294	2.057089902	-99.86593147	49.62802212	2.239284549	-76.12205624	124.4248291	0.027	0.014	0.013	0.02
Tenodera sinensis	TS-016	9/30/22	4	Tenodera_aridifolia_MN002	Lego_cal_15_point.csv	Bluebottle Fly	IR, Spotlight on		yes	yes	240-325		complete	Generalist	1.588102004	2.299915707	0.884216873	2.555767604	4.129209652	3.639583315	2.536843058	155.6189056	158.684835	158.9454225	2.263156886	60.02804605	29.04155867	56.18756907	84.07760165	2445.023011	2.320279387	67.79635944	99.22156073	2837.48982	2.817701054	71.51563788	76.11167783	-2662.639382	2039.529517	1.697902942	-52.97748959	30.87917431	2.979301726	-41.34717678	66.44183628	0.047	0.026	0.021	0.048
Tenodera sinensis	TS-016	9/30/22	5	Tenodera_aridifolia_MN002	Lego_cal_15_point.csv	Bluebottle Fly	IR, Spotlight on		yes	yes	70-175		complete	Generalist	1.692309839	2.510785979	1.026343092	2.474513043	2.736815528	3.252665476	3.140992187	163.7265762	175.9835382	172.6267501	1.357769894	50.03048791	52.57883824	176.2991475	102.2367251	2365.837117	2.711124826	57.77887972	95.65403712	3446.647556	2.346755973	107.408746	127.4400758	-5670.662454	3342.706781	1.962540727	-115.1448435	48.47441538	2.611020652	-94.74033528	117.9125861	0.058	0.021	0.037	0.066
Tenodera sinensis	TS-018	9/30/22	1	Tenodera_aridifolia_MN002	Lego_cal_15_point.csv	Bluebottle Fly	IR, Spotlight on		yes	yes	50-150	yes	complete	Generalist	1.961603135	2.402163974	1.119654064	2.407643112	5.1215463	4.510238793	2.901588921	137.5891674	136.7368972	129.2633859	2.872845447	60.58373521	57.22903809	101.1467755	83.33496466	1567.20003	2.23397673	45.77829926	96.82786691	3089.953647	2.667212993	98.68352373	137.3743852	-7378.152281	2381.521869	2.187287509	-122.6229821	50.21521013	3.014077058	-142.9323971	88.59063317	0.074	0.049	0.025	0.072
Tenodera sinensis	TS-018	9/30/22	2	Tenodera_aridifolia_MN002	Lego_cal_15_point.csv	Bluebottle Fly	IR, Spotlight on		yes	yes	100-195	yes	complete	Generalist	1.916291147	2.656544179	0.99424884	2.626471645	3.879945123	3.898649007	3.22810371	150.6725294	150.1344616	146.5392146	1.274427487	36.12311669	32.1844852	123.4100716	77.85322236	1719.102565	2.53890068	59.22351538	96.00253257	3135.75848	2.683595291	91.00703041	109.0803172	-4686.542562	1817.485094	1.62496617	-82.25860419	33.09111251	2.759190068	-87.42993111	90.17595189	0.058	0.043	0.015	0.058
Tenodera sinensis	TS-018	9/30/22	3	Tenodera_aridifolia_MN002	Lego_cal_15_point.csv	Bluebottle Fly	IR, Spotlight on		yes	yes	25-115	yes	complete	Generalist	1.943003916	2.553598012	1.071427929	2.24972205	4.885382387	4.797434731	2.815742375	150.6143136	150.9894934	126.6833446	1.88995072	39.00653026	39.03896399	106.8738612	70.77532817	1902.298798	1.968856777	53.31442589	100.8612344	3493.314117	2.789902516	83.42929061	139.8696095	-9613.880924	2596.602885	2.237868989	-180.8411783	37.14273957	2.771785706	-242.0736883	97.69089726	0.072	0.059	0.013	0.054
Tenodera sinensis	TS-018	9/30/22	4	Tenodera_aridifolia_MN002	Lego_cal_15_point.csv	Bluebottle Fly	IR, Spotlight on		yes	yes	115-215	yes	complete	Generalist	1.85455826	2.529617702	1.036544092	2.325985475	3.086462299	2.773908023	2.062993903	151.2717501	144.7580427	143.4111977	1.566085732	32.06714817	48.35906682	133.0018284	93.80202373	1748.442427	2.638251057	49.73895628	96.98249845	3319.332863	2.83566393	91.38407798	117.4920028	-10534.703	1697.427054	1.916418371	-183.4918104	28.36889276	2.616314553	-176.4394086	92.07188835	0.068	0.039	0.029	0.072
Tenodera sinensis	TS-018	9/30/22	5	Tenodera_aridifolia_MN002	Lego_cal_15_point.csv	Bluebottle Fly	IR, Spotlight on		yes	yes	125-215		complete	Generalist	1.73701104	2.377591491	0.760817842	2.55575792	3.018509881	2.936460425	2.200496116	149.7228173	149.0066289	138.679873	1.16810197	23.55482145	26.38971065	81.50570786	69.70604952	1016.723814	1.928876165	27.09391058	81.09060723	1146.411308	2.327983705	33.85354182	65.60070435	-909.4805736	577.5523199	0.766672976	-10.35380083	6.677458604	1.902443339	-20.07145856	30.59256527	0.069	0.058	0.011	0.089
Tenodera sinensis	TS-017	10/3/22	1	Tenodera_aridifolia_MN002	Lego_cal_15_point.csv	Bluebottle Fly	IR, Spotlight on	good video	yes	yes	250-375		complete	Generalist	1.668987614	2.588097703	1.004421969	2.276251695	3.307765667	3.199708003	2.854615716	127.731517	126.5473968	125.6973401	0.900187166	51.40482608	25.86733664	123.0996997	86.89583828	1941.989694	2.399209256	55.3667946	85.60840403	3152.424723	2.559310684	97.57788012	96.31104586	-4296.759693	2078.454459	1.584088629	-68.52320494	37.10837083	2.468852782	-61.15543533	79.74778602	0.046	0.029	0.017	0.062
Tenodera sinensis	TS-017	10/3/22	2	Tenodera_aridifolia_MN002	Lego_cal_15_point.csv	Bluebottle Fly	IR, Spotlight on	fly was below mantises head but still a success	yes	yes	80-200		complete	Generalist	1.691759452	2.530174463	0.828302755	2.262141561	1.808650904	2.436227966	2.146618279	120.3862826	112.5651341	122.1132917	0.492556106	34.02734922	13.20032489	73.09691603	73.72122418	1577.063568	2.142599807	44.56610872	53.71900778	1686.218433	1.519906307	44.30856734	92.86164854	-1646.735591	1828.870305	1.570839494	-33.08061758	25.53013359	1.499703269	-26.22725795	41.00510293	0.068	0.017	0.051	0.072
Tenodera sinensis	TS-017	10/3/22	3	Tenodera_aridifolia_MN002	Lego_cal_15_point.csv	Bluebottle Fly	IR, Spotlight on		yes	yes	500-680		complete	Generalist	1.803828131	2.472946716	1.072105883	2.445346346	4.712188607	4.383684456	2.112471473	137.4456408	142.4980373	139.5805896	2.023049802	28.58299106	41.86092817	95.85694464	95.59747223	1885.839991	3.078940161	54.05823242	108.8788	2837.630606	3.092357938	79.00006091	112.8191562	-4053.494949	1859.784481	2.043502027	-74.3525644	41.16442826	2.814920894	-58.86511883	81.9228259	0.11	0.081	0.029	0.073
Tenodera sinensis	TS-017	10/3/22	4	Tenodera_aridifolia_MN002	Lego_cal_15_point.csv	Bluebottle Fly	IR, Spotlight on		yes	yes	220-320		complete	Generalist	1.758045607	2.598424731	1.038449525	2.442766231	3.454600855	3.382495632	3.177398156	131.9134872	133.9952625	141.6782685	0.665065198	31.94895264	18.66132394	127.1187179	105.2607095	2388.259698	2.874353604	64.54296958	106.3857912	3821.656227	3.206028843	127.4698527	92.88670651	-5168.381411	2166.302451	1.48398826	-87.29107416	28.28081247	3.363820066	-87.68871438	101.3720771	0.059	0.035	0.024	0.067
Tenodera sinensis	TS-017	10/3/22	5	Tenodera_aridifolia_MN002	Lego_cal_15_point.csv	Bluebottle Fly	IR, Spotlight on		yes	yes	220-330		complete	Generalist	1.754785266	2.667232243	1.120082813	2.583733535	4.285181366	3.923196174	3.048708329	136.3093195	139.2427114	139.0492731	0.973240994	162.3043299	22.14311144	73.431757	93.98923125	6098.954193	2.71528329	366.9904312	59.30504519	13429.78812	1.440733277	307.1618505	70.92291074	-6241.63871	2550.46508	1.294500579	-261.5700549	44.85425569	2.250220134	-63.96221785	101.083281	0.067	0.014	0.053	0.073
Tenodera sinensis	TS-017	10/3/22	6	Tenodera_aridifolia_MN002	Lego_cal_15_point.csv	Bluebottle Fly	IR, Spotlight on		yes	yes	250-340		complete	Generalist	1.925128832	2.648754789	1.060078662	2.570768816	4.443585511	4.507181436	4.059373307	133.8664365	140.4382052	137.1119775	0.932899676	53.79730984	21.51074881	124.7910802	106.37693	2261.325549	3.052749307	57.94546187	116.2812173	3965.600952	3.367029165	132.4365354	92.8634502	-12344.22813	1567.612288	1.476142421	-141.7928919	32.65329075	3.811636386	-140.1230057	125.6134739	0.068	0.048	0.02	0.067
Tenodera sinensis	TS-019	10/3/22	1	Tenodera_aridifolia_MN002	Lego_cal_15_point.csv	Bluebottle Fly	IR, Spotlight on		yes	yes	50-200		complete	Generalist	1.650992945	2.491778163	0.82906329	2.622697464	3.206731601	2.814111835	2.191798732	160.6959425	161.0187058	138.4105038	2.224067785	48.97923142	65.51033382	112.2197549	105.506468	2237.483106	3.001644702	63.11375093	102.1346264	2919.659174	2.547759118	72.60591197	99.52717653	-4329.968717	3191.311631	1.371785662	-59.10139289	41.69645698	2.439300341	-34.74132063	62.7074612	0.074	0.038	0.036	0.074
Tenodera sinensis	TS-019	10/3/22	2	Tenodera_aridifolia_MN002	Lego_cal_15_point.csv	Bluebottle Fly	IR, Spotlight on		yes	yes	50-180		complete	Generalist	1.756036509	2.355370757	0.914246023	2.417964664	3.185744697	3.186205399	2.649228443	165.2408301	155.3669355	141.0245668	1.341041973	33.55522944	38.53897619	129.7088731	77.83782155	2127.392809	2.148215004	52.14664467	98.29856069	3479.80294	2.780194269	111.0440486	101.8460753	-4372.290357	2271.277322	1.407509582	-66.83307743	24.70150254	2.478568245	-66.55772794	98.39054257	0.052	0.029	0.023	0.049
Tenodera sinensis	TS-019	10/3/22	3	Tenodera_aridifolia_MN002	Lego_cal_15_point.csv	Bluebottle Fly	IR, Spotlight on		yes	yes	330-430		complete	Generalist	1.657262249	2.442611158	1.021736562	2.238995696	3.357224567	3.248290961	2.508830289	117.774114	120.482803	132.7477801	0.974735543	40.06372238	29.22493625	115.4754887	75.12511727	2059.612425	2.181212276	69.30312737	80.8515321	3221.739415	2.234645642	92.262688	82.89763151	-5380.701249	3540.587206	1.369991749	-84.87363617	55.49300753	2.270225854	-54.43282576	85.50152281	0.036	0.024	0.012	0.047
Tenodera sinensis	TS-019	10/3/22	4	Tenodera_aridifolia_MN002	Lego_cal_15_point.csv	Bluebottle Fly	IR, Spotlight on		yes	yes	40-130		complete	Generalist	1.639185294	2.44112997	0.917721822	2.360991647	2.989063525	3.025782996	1.257087385	131.3132554	126.9971701	118.1265093	1.396274973	66.38121787	47.31894116	115.8260805	64.97156235	3479.507815	1.889215707	68.68389002	59.45922972	3239.194195	1.592998533	88.11890892	103.2090956	-7007.541086	16120.91058	1.552337541	-101.2300278	171.9617755	1.528506625	-83.30339439	116.4523003	0.067	0.022	0.045	0.062
Tenodera sinensis	TS-019	10/3/22	5	Tenodera_aridifolia_MN002	Lego_cal_15_point.csv	Bluebottle Fly	IR, Spotlight on		yes	yes	250-350		complete	Generalist	1.608954543	2.394661957	0.900807527	3.000919847	2.60551985	2.719167427	1.551444272	128.9848718	122.4674765	116.713505	0.99842111	32.23996378	22.39053272	64.81523577	82.89505913	1528.25681	2.357354133	31.18072491	83.75182862	1735.520573	2.268294051	61.25350374	97.20313673	-15709.60715	2960.015617	1.374652748	-222.9309009	38.52688787	1.681460596	-160.8521399	34.62127255	0.097	0.085	0.012	0.075
Tenodera sinensis	TS-020	10/7/22	1	Tenodera_aridifolia_MN002	Lego_cal_15_point.csv	Bluebottle Fly	IR, Spotlight on		yes	yes	150-240		complete	Generalist	1.9068716	2.514684951	1.116553049	2.67597329	2.780746165	2.89197998	2.025885119	158.6423852	155.7724093	147.7853468	1.204250784	54.99586754	42.52972529	145.7038146	106.5119617	3272.761769	3.362101203	91.13225966	103.8854866	4031.423893	3.222971037	127.172737	108.9052451	-6876.239362	2535.070598	2.101092719	-135.6665249	45.63716575	3.207511673	-111.7910012	124.5255148	0.043	0.031	0.012	0.056
Tenodera sinensis	TS-020	10/7/22	2	Tenodera_aridifolia_MN002	Lego_cal_15_point.csv	Bluebottle Fly	IR, Spotlight on		yes	yes	230-315		complete	Generalist	1.867289292	2.537400301	1.111096603	2.603272378	3.896082864	3.752341177	2.905176294	126.0290165	127.8771966	133.8194216	1.670440014	44.34222215	41.63775722	115.7764699	98.11382783	2999.957283	2.874124401	83.11540187	105.2721342	4272.60334	3.053098869	127.4500509	110.9639453	-6187.14893	4672.316449	2.105655985	-112.6559349	63.85826997	3.184202037	-103.1840076	112.7352499	0.052	0.043	0.009	0.048
Tenodera sinensis	TS-020	10/7/22	3	Tenodera_aridifolia_MN002	Lego_cal_15_point.csv	Bluebottle Fly	IR, Spotlight on		yes	yes	110-190		complete	Generalist	1.877165539	2.611019036	1.104200698	2.52715194	4.487955275	4.312206208	3.267656537	109.2549081	113.3251545	135.4889671	1.289356593	54.04559208	28.48342353	100.0534518	119.4507073	3170.156128	3.906823195	92.08493496	112.5452266	3708.237697	3.502495162	121.4422144	118.5683216	-6843.621599	2880.814331	2.058792849	-127.1325407	48.94254273	3.602216353	-105.9136704	128.0937754	0.038	0.027	0.011	0.05
Tenodera sinensis	TS-020	10/7/22	4	Tenodera_aridifolia_MN002	Lego_cal_15_point.csv	Bluebottle Fly	IR, Spotlight on		yes	yes	490-570		complete	Generalist	1.662338152	2.529843314	0.883151692	2.678233409	6.193804407	3.952470576	1.589661593	141.4808533	136.3062584	146.5460117	3.02346312	25.44867805	47.49676209	60.3637222	109.5158998	920.164699	3.016102357	24.78379015	88.05951661	762.3883029	2.601538688	22.5446882	61.12950431	-1442.015136	600.4660569	1.165423713	-21.92929931	33.81048687	2.494457256	-31.94887219	17.8090918	0.539	0.187	0.352	0.498
Tenodera sinensis	TS-020	10/7/22	5	Tenodera_aridifolia_MN002	Lego_cal_15_point.csv	Bluebottle Fly	IR, Spotlight on		yes	yes	490-575		complete	Generalist	1.754526029	2.569471483	1.08675538	2.469738025	3.571912824	3.29356223	2.741072523	159.8462926	156.6464995	156.2955372	1.632264023	28.45369393	31.16173155	73.97985198	81.89703899	2353.677075	2.753350025	66.44461062	81.3630434	2523.949041	2.773660199	87.4437604	91.36385145	-3319.154729	1803.964685	1.669445803	-61.90680435	38.46574858	2.287832593	-47.82451682	74.76002991	0.037	0.018	0.019	0.047
Stagmomantis limbata	AZ07	9/9/22	1	Stagmomantis_limbata_MN031	Lego_cal_15_point.csv	Bluebottle fly	IR, Spotlight on		yes	yes	160-250	yes	complete	Generalist	1.473116756	1.757491787	0.76355532	1.855152646	1.753608629	2.472314382	2.053093297	126.781979	126.7962557	130.6623228	0.968698237	35.89796648	60.76371555	245.5040174	105.6887186	2542.668211	2.495766355	52.48783173	136.3884524	5999.341116	3.034871687	145.911997	158.7246591	-8951.066074	4937.225281	1.891600377	-132.9063283	64.97868901	3.211058958	-149.4056873	134.4555705	0.065	0.033	0.032	0.064
Stagmomantis limbata	AZ07	9/9/22	2	Stagmomantis_limbata_MN031	Lego_cal_15_point.csv	Blue Bottle Fly	IR, Spotlight on	perfect strike! Good video	yes	yes	50-115		complete	Generalist	1.545158864	1.84126463	0.862837737	1.637648265	3.596302238	3.644880073	3.026503334	125.928983	127.0882286	132.826668	0.671526813	54.96440237	19.01666031	124.8135534	109.976044	4186.941843	2.44991696	82.89516836	139.1233435	6167.505313	3.287239724	168.606946	106.6215419	-9839.341835	3613.40523	1.508196232	-156.2414295	61.58310938	3.355362946	-138.4688279	165.5187548	0.038	0.025	0.013	0.041
Stagmomantis limbata	AZ07	9/9/22	3	Stagmomantis_limbata_MN031	Lego_cal_15_point.csv	Blue Bottle Fly	IR, Spotlight on		yes	yes	220-300		complete	Generalist	1.463719249	1.678976531	0.842282729	1.995161948	3.919143046	4.007464782	3.225645564	157.5466445	155.4093989	150.3987215	1.908271714	72.51053468	49.95497786	92.1261937	124.4573632	5064.346949	2.689630717	98.34195359	130.0518285	5686.970782	2.625848156	114.0842081	114.4385092	-8601.859687	4919.234549	1.446314611	-108.4003623	65.40182361	2.568776039	-90.73670876	96.76293181	0.039	0.033	0.006	0.039
Stagmomantis limbata	AZ07	9/9/22	4	Stagmomantis_limbata_MN031	Lego_cal_15_point.csv	Blue Bottle Fly	IR, Spotlight on		yes	yes	70-140		complete	Generalist	1.196542392	1.80766791	0.767421679	1.920038061	3.944247751	3.965002553	2.644395495	138.1427008	139.7782221	149.074514	2.028195117	82.481737	64.74536514	123.6757016	128.7236825	5591.154261	2.827749684	268.2534821	128.1805777	4571.54166	2.754771551	83.46626198	101.5947349	-17889.60404	4808.806946	1.242443736	-148.8364034	38.78157788	3.059372591	-55.74821539	82.2799322	0.049	0.036	0.013	0.05
Stagmomantis limbata	AZ07	9/11/22	5	Stagmomantis_limbata_MN031	Lego_cal_15_point.csv	Blue Bottle Fly	IR, Spotlight on		yes	yes	150-220		complete	Generalist	1.159088829	1.749147276	0.898147336	1.977384963	2.560504861	2.445813134	2.226239898	123.7095973	126.9912729	124.6623904	0.812872674	1.236009158	9.792006191	32.77040407	51.30280721	205.3339678	1.144204698	2.937978706	81.13833836	-518.2646434	1.858610765	-9.98899838	103.2480184	-251.9588299	-251.9588299	1.375412089	-4.683704708	-4.683704708	1.426023602	-7.679240234	-7.679240234	0.042	0.021	0.021	0.057
Stagmomantis limbata	AZ02	9/11/22	1	Stagmomantis_limbata_MN031	Lego_cal_15_point.csv	Blue Bottle Fly	IR, Spotlight on		yes	yes	70 - 240		complete	Generalist	1.346100278	1.868764424	0.889604218	1.943842182	3.253139157	3.274382626	2.596867042	122.365698	122.343453	127.7721971	1.108282089	26.92921609	32.70673905	98.96850276	109.1837984	2138.614403	2.491423059	50.93944976	120.161945	3907.376788	2.765506302	91.94824126	87.50621562	-4849.218284	2496.307155	1.384712198	-73.18143398	41.41590359	2.797135373	-52.88067228	75.92668742	0.13	0.03	0.1	0.139
Stagmomantis limbata	AZ02	9/11/22	2	Stagmomantis_limbata_MN031	Lego_cal_15_point.csv	Blue Bottle Fly	IR, Spotlight on		yes	yes	125 - 245		complete	Generalist	1.307556933	1.932991518	0.864093694	1.847363973	3.218399389	3.37795799	3.184761164	109.9769132	114.270689	128.5060392	0.606450201	27.08270788	19.45942763	107.4174931	106.6148269	2861.987605	2.176194274	68.49364458	121.037559	4714.805747	2.558324534	103.4163534	135.6487083	-6981.769651	6690.365255	1.757208264	-86.61717153	69.2726689	2.935090934	-87.08829277	112.2244127	0.039	0.022	0.017	0.049
Stagmomantis limbata	AZ02	9/11/22	3	Stagmomantis_limbata_MN031	Lego_cal_15_point.csv	Blue Bottle Fly	IR, Spotlight on		yes	yes	250 - 380		complete	Generalist	1.312784915	1.849880194	0.871150218	1.780872345	3.961351249	3.950717928	2.523647624	136.2032761	138.4347181	139.3227715	1.6426021	61.10657747	41.83789951	88.01819999	97.89896931	3770.10277	2.039571824	87.16460175	118.4864315	4722.003735	2.413477166	105.2546046	115.9301835	-6820.134412	3473.534803	1.389906344	-79.14781869	39.2516507	2.356319235	-77.38779103	99.63340161	0.049	0.039	0.01	0.048
Stagmomantis limbata	AZ02	9/11/22	4	Stagmomantis_limbata_MN031	Lego_cal_15_point.csv	Blue Bottle Fly	IR, Spotlight on		yes	yes	50-115		complete	Generalist	1.26391039	1.816581611	0.833264147	1.755492128	3.942341705	3.815049957	2.2670863	124.1237728	124.239529	129.7875202	1.862257257	61.60064261	44.68378505	76.32256795	110.8483867	2741.312247	2.491118777	62.12672585	120.2060639	3189.367882	2.416176365	63.11231075	116.5744429	-3754.802305	4679.825137	1.508627456	-45.234971	57.58781973	2.207833385	-48.30422186	65.05982017	0.042	0.032	0.01	0.053
Stagmomantis limbata	AZ02	9/11/22	5	Stagmomantis_limbata_MN031	Lego_cal_15_point.csv	Blue Bottle Fly	IR, Spotlight on	fly was a bit above the mantis	yes	yes	125-180		complete	Generalist	1.19027865	1.933434939	0.74565758	1.70780219	4.131083119	4.156071431	2.883933082	106.4525827	106.8098452	113.8051079	1.287880655	33.29456616	31.7671739	65.43421918	95.10158058	1575.207998	1.901465508	31.38177164	104.3206202	1868.414187	1.897259449	33.02995829	64.70402455	-1136.280103	1108.076252	1.018146107	-14.48996792	14.61084481	1.589254249	-14.54301083	28.76695863	0.056	0.048	0.008	0.078
Stagmomantis limbata	AZ03	9/11/22	1	Stagmomantis_limbata_MN031	Lego_cal_15_point.csv	Blue Bottle Fly	IR, Spotlight on	missing videos? didnt see folder in here						Generalist
Stagmomantis limbata	AZ03	10/3/22	2	Stagmomantis_limbata_MN031	Lego_cal_15_point.csv	Blue Bottle Fly	IR, Spotlight on	strike immediately after miss, mantis still rocking	yes	yes	80-180	yes	complete	Generalist	1.506615673	2.006226656	0.916111884	2.112542844	1.786140859	2.061931659	2.01452131	125.0432402	132.8604223	134.0506379	0.1469296	28.21910507	8.11124609	202.2202393	112.5899996	2935.949915	2.645860786	65.77812213	147.717331	6178.271201	3.162180159	151.4772887	151.3861492	-9667.373171	3295.093529	2.104652948	-141.5073509	50.36695208	3.374479102	-144.6642665	155.3451779	0.041	0.015	0.026	0.055
Stagmomantis limbata	AZ03	10/3/22	3	Stagmomantis_limbata_MN031	Lego_cal_15_point.csv	Blue Bottle Fly	IR, Spotlight on		yes	yes	80-170	yes	complete	Generalist	1.561676687	2.071118636	0.876616671	2.09746048	3.544296022	3.509634305	3.413862893	130.542894	127.5054262	118.9797239	0.546605024	36.99829236	14.6611205	117.3515043	103.1162985	3005.091429	2.55463184	79.9261068	150.3801099	6521.906393	3.228450517	158.2664538	155.2951811	-10441.23289	5180.871693	1.988612344	-145.4752417	63.95651749	3.176001165	-154.6424194	172.5342667	0.046	0.028	0.018	0.048
Stagmomantis limbata	AZ03	10/3/22	4	Stagmomantis_limbata_MN031	Lego_cal_15_point.csv	Blue Bottle Fly	IR, Spotlight on	multiple strikes to grab fly, first one barely grabbed it, final strike digitized	yes	yes	375-510	yes	complete	Generalist	1.512379123	2.046087899	0.939730713	2.142124622	3.050028711	2.912837595	2.865131575	140.833089	137.4664276	138.1619518	0.405038347	43.27477577	13.51822959	114.2694014	36.04904033	1102.963464	0.88506198	34.93124453	77.72816167	3937.992027	1.957860678	109.6000345	138.6650482	-9018.572716	6325.600836	1.950446399	-116.343688	80.76234431	2.741553629	-111.4949658	121.6461116	0.02	0.005	0.015	0.04
Stagmomantis limbata	AZ01	10/3/22	1	Stagmomantis_limbata_MN031	Lego_cal_15_point.csv	Blue Bottle Fly	IR, Spotlight on		yes, calibration off in different views	yes	150-220	yes	complete	Generalist	1.293363303	1.813036689	0.750429108	2.021626652	2.420298739	2.413941184	1.970024707	125.999947	125.3180863	126.5637204	1.319710312	41.23304034	66.42568405	178.4464194	102.8849897	3947.025791	2.021311411	65.71682852	129.7724362	6627.23973	2.60890246	143.5178665	120.4567054	-8802.54553	3636.164054	1.374201367	-110.3090758	39.57182185	2.751279768	-110.1665374	137.9166902	0.049	0.034	0.015	0.041
Stagmomantis limbata	AZ01	10/3/22	2	Stagmomantis_limbata_MN031	Lego_cal_15_point.csv	Blue Bottle Fly	IR, Spotlight on	in threat display position at the start	yes	yes	150-250		complete	Generalist	1.291765499	1.842169992	0.747578509	2.053485081	2.331774496	2.305683948	2.03884285	123.4831394	121.9882193	126.9495766	1.067701284	33.78651534	47.95804198	154.2514566	101.7464929	4030.108013	1.967007193	66.94110341	130.8690387	6372.284812	2.675658607	135.5116326	129.5464608	-7396.817268	3729.120081	1.365752438	-86.64244774	47.22384873	2.684997466	-81.55211636	130.6543788	0.046	0.031	0.015	0.041
Stagmomantis limbata	AZ03	10/5/22	5	Stagmomantis_limbata_MN031	Lego_cal_15_point.csv	Blue Bottle Fly	IR, Spotlight on		yes	yes	80-160		complete	Generalist	1.463147332	2.117301991	0.98184439	2.221031553	3.304128545	3.043872575	2.504102545	140.6465346	146.1634846	143.973064	0.604929118	52.85118492	18.116823	117.8346363	101.4836849	3050.802288	2.172428997	61.36080624	133.188302	4970.531523	3.084756777	149.6739152	130.5434585	-9682.130887	4209.148458	2.178091356	-178.305396	78.75030829	3.491991013	-177.9350667	157.1575477	0.037	0.019	0.018	0.05
Stagmomantis limbata	AZ04	10/5/22	1	Stagmomantis_limbata_MN031	Lego_cal_15_point.csv	Blue Bottle Fly	IR, Spotlight on		yes	yes	180-280		complete	Generalist	1.42897349	1.842834992	0.895839334	2.07220723	2.696419392	2.415796376	1.788335102	161.680378	168.7519954	169.1743604	0.845294544	4.36984333	31.43078738	126.3083564	86.45908601	663.8037957	1.815063448	22.31952649	84.14117841	331.9848708	2.067448601	23.57881379	115.8520901	-1849.193966	-227.6139158	1.414761435	-8.75891542	-1.28413363	1.961216635	-6.224688041	6.501207583	0.053	0.022	0.031	0.091
Stagmomantis limbata	AZ04	10/5/22	2	Stagmomantis_limbata_MN031	Lego_cal_15_point.csv	Blue Bottle Fly	IR, Spotlight on		yes	yes	200-315		complete	Generalist	1.308465528	1.899604703	0.912858483	2.166054321	2.960968377	2.921417929	2.524145579	162.1147189	154.952999	131.9898759	1.386282384	35.96252154	46.94916058	140.4554234	114.4199623	2482.948182	2.157071558	51.78627334	138.1892142	4338.724876	2.514041737	85.10969434	147.8368598	-8707.878924	3031.237913	1.914388729	-125.813449	40.58591197	2.822893673	-129.1669774	96.18682129	0.082	0.05	0.032	0.074
Stagmomantis limbata	AZ04	10/5/22	3	Stagmomantis_limbata_MN031	Lego_cal_15_point.csv	Blue Bottle Fly	IR, Spotlight on		yes	yes	215-315		complete	Generalist	1.342733994	1.924639183	0.804782171	1.955173418	2.969090275	2.971199697	2.173247364	148.1582036	145.8596101	146.3342552	0.923388811	25.05107842	31.7718062	121.1360473	135.2615999	3304.590688	2.735591963	73.78505466	132.6083695	5121.397785	2.594230101	117.556749	114.9963298	-5759.013302	5192.78763	1.396837627	-66.28035639	65.84679123	2.845448066	-34.53100943	98.26710917	0.044	0.035	0.009	0.05
Stagmomantis limbata	AZ04	10/5/22	4	Stagmomantis_limbata_MN031	Lego_cal_15_point.csv	Blue Bottle Fly	IR, Spotlight on		yes	yes	350-460		complete	Generalist	1.317597379	1.77550802	0.931590931	1.886576352	2.52169912	2.394015557	1.794281421	170.1001891	144.7693683	137.1105402	1.112224953	12.39820347	43.35270146	112.1971777	112.2056711	1611.082898	2.260972428	20.96672507	105.6025825	1270.509773	2.352731642	30.34943341	39.90934201	-554.0046383	1884.509144	0.675547501	-7.594747797	26.01245111	1.85000526	-10.8610685	20.0104937	0.31	0.059	0.251	0.335
Stagmomantis limbata	AZ04	10/5/22	5	Stagmomantis_limbata_MN031	Lego_cal_15_point.csv	Blue Bottle Fly	IR, Spotlight on		yes	yes	120-205		complete	Generalist	1.293776424	1.88200014	0.774527467	1.938159404	3.561529695	2.9007076	1.658846426	162.8051855	157.4597749	154.1359709	1.673507327	147.1593683	41.52479923	72.22671732	129.121181	1936.381388	2.934748647	150.7880883	110.7019678	9566.917908	2.29218029	101.9768736	135.7003479	-5879.502573	2499.791649	1.866937078	-107.9307068	29.56098922	2.327169019	-25.6339965	129.0874571	0.139	0.04	0.099	0.156
Stagmomantis limbata	AZ01	10/7/22	3	Stagmomantis_limbata_MN031	Lego_cal_15_point.csv	Blue Bottle Fly	IR, Spotlight on		yes	yes	360-425		complete	Generalist	1.291355174	1.853559482	0.846086967	1.962995215	2.675018305	2.616863922	2.11639488	136.3003953	134.997708	139.9082579	1.02670937	49.8655524	37.79115078	148.9393289	106.9855541	4312.516628	1.993523984	69.85333192	131.4437557	5014.836672	2.741955569	118.6143893	141.4403265	-15026.29948	4467.01583	1.920380291	-234.1721218	57.52868535	3.089146448	-236.2014394	133.6541186	0.04	0.029	0.011	0.043
Stagmomantis limbata	AZ01	10/7/22	4	Stagmomantis_limbata_MN031	Lego_cal_15_point.csv	Blue Bottle Fly	IR, Spotlight on		yes	yes	240-315		complete	Generalist	1.361697816	1.796777575	0.875188256	1.898646486	3.302287455	3.243867479	2.197702965	138.2330889	137.4779467	143.5050868	1.096716349	41.47582182	32.94100528	120.6990749	103.0431868	3894.664838	2.160464578	78.97248017	121.1072314	5012.976485	2.881666922	144.1859077	148.1726433	-12629.58748	5218.949846	1.91157852	-177.4760011	83.08614572	3.142992937	-152.0591053	152.3472807	0.044	0.035	0.009	0.045
Stagmomantis limbata	AZ01	10/7/22	5	Stagmomantis_limbata_MN031	Lego_cal_15_point.csv	Blue Bottle Fly	IR, Spotlight on		yes	yes	440-500		complete	Generalist	1.331898823	1.820130074	0.921080916	1.783277781	2.452275387	2.339831476	1.400954156	125.4193219	128.7393885	141.0104048	1.006088866	58.05494128	40.28946859	136.9887852	86.69775271	3831.54383	1.95580303	83.79769571	103.7240506	5248.678271	2.370178729	127.3179946	121.4961826	-11196.59413	5593.762358	1.66760613	-158.3399539	77.64490708	2.321807011	-134.0548871	135.6035366	0.026	0.018	0.008	0.031
Chopardiella pouliani	CP04	6/7/22	2	Oxyopsis_sp._MN294	Lego calibration Frames 12 point update.csv	Red Runner	IR, Spotlight on	Underneath	manual		80 - 165		complete	Generalist
Chopardiella pouliani	CP04	6/7/22	3	Oxyopsis_sp._MN294	Lego calibration Frames 12 point update.csv	Red Runner	IR, Spotlight on		manual		20 - 80		complete	Generalist
Chopardiella pouliani	CP04	6/10/22	4	Oxyopsis_sp._MN294	Lego calibration Frames 12 point update.csv	Maggot	IR, Spotlight on		yes		0 - 200		complete	Generalist
Chopardiella pouliani	CP02	6/14/22	1	Oxyopsis_sp._MN294	Lego calibration Frames 12 point update.csv	Blue Bottle Fly	IR, Spotlight on		yes	yes	0 - 250		complete	Generalist	1.484599765	2.038151765	0.61570199	3.492288102	2.756599239	2.651615275	1.551271748	145.9435135	141.2082236	125.6892336	1.54961759	49.22386474	49.70183018	116.1031286	118.6491537	3303.151694	3.308380076	91.70553748	114.1729182	3300.811975	2.530052306	74.29876019	131.4912163	-4703.454531	5169.675495	1.31872649	-47.58239053	50.16859506	2.610820069	-45.07918001	79.63027998	0.044	0.028	0.016	0.049
Chopardiella pouliani	CP02	6/14/22	2	Oxyopsis_sp._MN294	Lego calibration Frames 12 point update.csv	Blue Bottle Fly	IR, Spotlight on		yes	yes	150 - 290		complete	Generalist	1.52390988	1.977943267	0.749532625	2.975929259	2.962957313	2.765895891	2.685044698	124.3552932	127.4704445	133.1640905	1.121736306	33.27318733	36.69953003	128.0509813	120.3270064	4177.063263	2.860817374	95.55371934	131.1547482	4406.891745	2.439600649	91.39739777	137.5538339	-6350.163576	4472.377535	1.559923869	-80.5168204	46.39167165	2.975565538	-73.27927298	107.0726547	0.047	0.034	0.013	0.042
Chopardiella pouliani	CP02	6/14/22	3	Oxyopsis_sp._MN294	Lego calibration Frames 12 point update.csv	Blue Bottle Fly	IR, Spotlight on		yes	yes	75 - 160		complete	Generalist	1.480669276	2.089551202	0.839349298	2.848805238	3.804560185	3.431218675	1.945107241	130.5604384	133.5486747	152.2229181	1.773679673	65.3435925	46.15915739	105.5838884	116.4705861	3961.179859	2.963268346	97.15719736	117.9872884	4879.3294	2.54839217	99.44609839	137.567279	-10524.59472	5417.778222	1.51412375	-126.2687982	66.83647438	3.45486587	-135.2199851	132.8068904	0.041	0.029	0.012	0.044
Chopardiella pouliani	CP02	6/14/22	4	Oxyopsis_sp._MN294	Lego calibration Frames 12 point update.csv	Blue Bottle Fly	IR, Spotlight on		yes	yes	810 - 980		complete	Generalist	1.543487575	2.133956657	0.755026621	3.455191332	3.816094141	3.821877352	2.810611961	110.3378291	109.5915855	116.1583817	0.919564429	39.67110179	23.65233235	103.3890579	109.2916146	3517.111577	2.894594436	91.98857575	134.7426991	4558.260318	3.100547942	101.3969526	149.0057578	-10498.55571	4603.622167	1.719937565	-120.4227508	62.96413792	3.204788735	-76.65543585	114.2235583	0.038	0.033	0.005	0.046
Chopardiella pouliani	CP02	6/16/22	5	Oxyopsis_sp._MN294	Lego calibration Frames 12 point update.csv	Blue Bottle Fly	IR, Spotlight on	several strikes, only saved the success, grabbed fly one of the times but could not pull back	manual	yes	185 - 270		complete	Generalist	1.673150052	2.01377614	0.967653954	2.76008164	2.732407407	2.857796835	2.400663261	133.3410292	128.106295	131.235254	1.229739573	38.00122562	46.00436248	152.015422	120.4761081	3370.471459	3.110728523	92.7870083	109.7613056	4467.078979	2.483964703	100.2564345	128.866142	-7536.756332	5167.012475	1.973596355	-118.6747226	66.88484309	3.035294465	-109.0282437	103.3330018	0.047	0.034	0.013	0.048
Chopardiella pouliani	CP02	6/16/22	6	Oxyopsis_sp._MN294	Lego calibration Frames 12 point update.csv	Blue Bottle Fly	IR, Spotlight on	predicts upward movement	manual	yes	300 - 370		complete	Generalist	1.663244422	2.133454358	0.963492909	2.757198317	4.389655013	4.39752757	3.154675899	121.8281077	120.7922921	136.0131078	1.367546692	51.55285936	31.03036074	113.4795342	114.2430381	3994.613321	2.887798801	104.8807812	128.2435756	5422.906493	2.959532766	131.563053	134.0566356	-12195.85496	4702.242827	2.017358743	-180.3729102	65.01358541	3.841482728	-209.0465563	133.0007497	0.041	0.031	0.01	0.038
Chopardiella pouliani	CP01	6/22/22	1	Oxyopsis_sp._MN294	Lego calibration Frames 12 point update.csv	Blue Bottle Fly	IR, Spotlight on		yes	yes	10 - 110		complete	Generalist	1.444273207	2.077256455	0.774254716	3.408842656	3.470722698	3.236663566	2.444573974	112.8554573	109.1295134	110.9147705	1.459445403	52.60516883	41.07283509	110.3475946	97.45120277	3845.676658	2.409991711	91.86775183	112.4643149	5748.807311	2.429776065	142.0123159	151.5054468	-9738.067412	6795.579312	1.563699107	-95.99750114	77.3028561	3.023178261	-81.58875159	144.2636602	0.041	0.026	0.015	0.035
Chopardiella pouliani	CP01	6/22/22	2	Oxyopsis_sp._MN294	Lego calibration Frames 12 point update.csv	Blue Bottle Fly	IR, Spotlight on		yes	yes	270 - 365		complete	Generalist	1.411457014	2.104025673	0.733450269	3.064711867	3.003930344	2.724030655	2.049576766	114.2986905	117.208354	125.954631	1.536850267	61.59523539	49.97022763	126.570171	113.063075	3876.996598	2.535020996	95.18140558	137.7804735	5156.371915	2.759646426	117.5389767	162.0878459	-10427.15451	6756.968128	1.678639533	-109.1275563	94.41403241	3.231153352	-97.42967801	121.6119895	0.036	0.025	0.011	0.04
Chopardiella pouliani	CP01	6/22/22	3	Oxyopsis_sp._MN294	Lego calibration Frames 12 point update.csv	Blue Bottle Fly	IR, Spotlight on	barely grabbed flies legs	yes	yes	70 - 190		complete	Generalist	1.475987489	2.046684184	0.759108792	3.221722252	2.411858318	2.335209548	1.893918784	125.8874686	131.15594	133.8390716	0.97338998	39.03438633	42.59931076	154.7772162	103.031061	3692.982591	2.422288621	94.92190979	117.5008217	4434.907963	2.594236226	109.2360014	143.3012015	-8234.927055	5456.385126	1.474581715	-81.37788096	72.57919824	3.105112255	-79.29164412	116.1310135	0.036	0.023	0.013	0.038
Chopardiella pouliani	CP01	6/22/22	4	Oxyopsis_sp._MN294	Lego calibration Frames 12 point update.csv	Blue Bottle Fly	IR, Spotlight on		yes	yes	80 - 180		complete	Generalist	1.49608455	2.050552804	0.764104922	2.47160358	5.46791342	5.388186112	2.642347521	110.4594966	109.3582029	103.978913	2.147355698	59.91447957	38.20170628	78.91308549	113.5873476	3549.926625	2.834333945	86.409096	139.7484946	4933.529443	3.017380401	110.8034356	146.1957167	-8834.050721	5225.169874	1.637535261	-96.79975987	52.91017201	3.790766905	-112.9268126	127.4014656	0.05	0.044	0.006	0.041
Chopardiella pouliani	CP03	6/22/22	1	Oxyopsis_sp._MN294	Lego calibration Frames 12 point update.csv	Blue Bottle Fly	IR, Spotlight on		yes	yes	80 - 165		complete	Generalist	1.366842107	2.049472942	0.740970119	3.097264258	3.016927862	2.721655489	2.165013811	100.0478434	99.1783778	93.69260568	0.840399302	36.58711118	26.35436008	118.895365	68.88546279	4258.913626	1.544998104	95.21323581	87.23789681	4027.201883	1.978996085	97.47541012	129.8516981	-7759.774193	4312.757809	1.369968337	-91.73308112	57.02875215	2.391700342	-98.87825649	107.7492973	0.037	0.028	0.009	0.023
Chopardiella pouliani	CP03	6/22/22	2	Oxyopsis_sp._MN294	Lego calibration Frames 12 point update.csv	Blue Bottle Fly	IR, Spotlight on	fantastic strike good video	yes	yes	280 - 375		complete	Generalist	1.527528689	2.037112779	0.750080378	3.019405455	3.169520969	3.164790585	2.817987226	119.4434105	120.4324019	126.9868475	0.401513055	30.83050122	13.03636193	133.827049	104.3630382	4678.808835	2.73452209	117.6987998	118.4656771	5021.971231	2.659181016	128.6382511	89.31599078	-5256.09198	5048.094478	0.998813357	-69.08024503	62.06415946	3.02919612	-79.02753541	126.6485922	0.042	0.026	0.016	0.044
Chopardiella pouliani	CP03	6/22/22	3	Oxyopsis_sp._MN294	Lego calibration Frames 12 point update.csv	Blue Bottle Fly	IR, Spotlight on	need to find trial						Generalist
Chopardiella pouliani	CP01	6/24/22	5	Oxyopsis_sp._MN294	Lego calibration Frames 12 point update.csv	Blue Bottle Fly	IR, Spotlight on		manual	yes	115-195		complete	Generalist	1.539640993	2.075158158	0.848385162	2.820648742	2.6488411	2.13954873	1.806030369	136.1213052	128.3651411	121.358112	1.171884207	53.80271653	44.04177476	124.0908705	109.1763087	2831.596982	2.637419408	80.94784465	120.3845745	4322.825418	2.556658319	100.0987073	138.8510419	-11146.37144	4991.894999	1.949107246	-160.8302182	69.03385245	2.955269741	-145.9549353	95.37977836	0.044	0.016	0.028	0.059
Chopardiella pouliani	CP01	6/24/22	6	Oxyopsis_sp._MN294	Lego calibration Frames 12 point update.csv	Blue Bottle Fly	IR, Spotlight on		manual	yes	35-115		complete	Generalist	1.486589351	2.157005139	0.880200415	2.673145201	2.893231046	2.643480377	2.11478271	117.3644068	109.830295	101.99586	1.177118498	41.11213334	38.84018117	138.7604076	90.39008954	3635.441037	2.360333832	89.45618172	112.772387	4730.394649	2.716983976	129.090529	137.6958007	-11533.9925	7443.37105	2.098107968	-184.5753392	96.0951454	3.316917985	-161.006488	142.3060042	0.045	0.025	0.02	0.046
Chopardiella pouliani	CP01	6/24/22	7	Oxyopsis_sp._MN294	Lego calibration Frames 12 point update.csv	Blue Bottle Fly	IR, Spotlight on		manual	yes	385-455		complete	Generalist	1.519926166	2.26248739	0.889787712	2.70181742	3.759568539	3.700443183	2.927077989	139.5298521	140.6893927	146.4290359	1.009351993	40.18573721	27.02543528	123.3489419	92.13896776	3416.281046	2.265835619	86.70922394	110.0879654	4523.803826	2.787157347	111.467754	141.2908708	-12540.96983	5262.976734	1.945628973	-181.3431941	63.12760636	3.353381154	-191.1332236	126.7116051	0.035	0.03	0.005	0.036
Chopardiella pouliani	CP01	6/24/22	8	Oxyopsis_sp._MN294	Lego calibration Frames 12 point update.csv	Blue Bottle Fly	IR, Spotlight on		manual	yes	90-180		complete	Generalist	1.494803978	2.135380437	0.845496221	2.668952567	4.649709293	4.620610905	3.337685903	122.6367	120.1166404	118.5132106	1.400048611	44.73962758	29.31110302	99.80640801	101.5520785	4291.580114	2.321684599	105.9290856	132.5232973	4767.91637	3.029712094	119.4319937	135.1610801	-10200.56439	3366.17421	1.918113092	-147.7914608	44.64416595	3.699251125	-167.3258064	116.9271342	0.052	0.043	0.009	0.046
Chopardiella pouliani	CP03	7/7/22	4	Oxyopsis_sp._MN294	Lego_cal_15_point.csv	Blue Bottle Fly	IR, Spotlight on		yes	yes	25 - 100		complete	Generalist	1.467451203	2.137936961	0.809928869	2.950171358	3.054506708	2.989921791	2.628311621	138.6551805	143.8636409	135.2217792	0.985798284	33.39450903	34.23598317	146.4818048	124.7457802	4551.257209	3.077347559	104.0489483	128.5989678	3930.999298	2.664628717	105.9639659	109.897753	-6706.384198	6875.51622	1.310089989	-102.0040654	103.5945616	3.020059812	-80.7492929	115.7860929	0.049	0.03	0.019	0.049
Chopardiella pouliani	CP03	7/7/22	5	Oxyopsis_sp._MN294	Lego_cal_15_point.csv	Blue Bottle Fly	IR, Spotlight on	missed the fly grabbed the wire	yes	yes	140 - 215		complete	Generalist	1.45221976	2.015016746	0.758497466	2.552741707	3.65680271	3.675436163	2.388672098	136.1124955	135.4295135	131.4484698	1.438465221	49.41707134	37.75311035	113.8082087	119.59533	3895.366638	2.803609698	96.99621671	129.3824013	5428.498273	2.713173517	109.5756263	119.7679526	-13082.61436	4865.201415	1.578592372	-194.5687277	62.52550102	3.284786491	-186.76403	153.3594755	0.047	0.04	0.007	0.044
Chopardiella pouliani	CP03	7/7/22	6	Oxyopsis_sp._MN294	Lego_cal_15_point.csv	Blue Bottle Fly	IR, Spotlight on		yes	yes	60 - 130		complete	Generalist	1.377679893	2.108089408	0.794821708	2.525464145	1.968660808	2.407659855	2.725033627	127.5360257	126.9017203	134.0009188	0.449721048	28.8906595	23.76555518	195.2645643	93.98127991	2922.197301	2.156543927	76.22186034	90.86371796	5167.972514	2.071238824	133.91839	113.3877651	-6964.561145	5403.283682	1.275721245	-82.35778807	49.96110198	2.529524697	-102.9730303	139.1500728	0.04	0.026	0.014	0.05
Chopardiella pouliani	CP05	7/7/22	1	Oxyopsis_sp._MN294	Lego_cal_15_point.csv	Blue Bottle Fly	IR, Spotlight on		yes	yes	45 - 140		complete	Generalist	1.691677685	2.375117091	0.931712281	2.918753569	3.577353491	3.49407724	3.117367041	148.8788029	151.070444	118.7347383	1.329988175	31.24670106	35.30353237	120.6657059	103.8169532	3255.325635	2.82199326	98.03077134	123.0344434	4652.593143	2.800423117	127.5266054	160.2760759	-10300.06597	6156.957873	2.44026348	-163.544922	79.92272692	3.27372718	-145.6479081	134.9099939	0.066	0.047	0.019	0.043
Chopardiella pouliani	CP05	7/7/22	2	Oxyopsis_sp._MN294	Lego_cal_15_point.csv	Blue Bottle Fly	IR, Spotlight on	crisp video great strike	yes	yes	60 - 150		complete	Generalist	1.700216016	2.488746653	0.95249632	3.141800017	2.948241397	2.792363068	2.417996562	149.4428965	150.4490995	144.2197929	0.509308797	20.64994568	18.10555942	167.5764004	116.0535224	3705.780217	3.092429804	102.4174928	122.3113382	5648.362821	3.121603469	155.3661357	147.3238596	-11589.68173	6087.489421	2.109033453	-190.7862505	67.78539646	3.752857344	-200.3871183	158.382947	0.048	0.025	0.023	0.053
Chopardiella pouliani	CP05	7/7/22	3	Oxyopsis_sp._MN294	Lego_cal_15_point.csv	Blue Bottle Fly	IR, Spotlight on		yes	yes	60 - 145		complete	Generalist	1.724710564	2.347291496	0.993420783	2.918854823	3.237704592	3.528005495	3.505541447	146.253821	145.843532	144.4134731	0.440046027	16.3463614	14.75267694	155.686912	114.485234	4611.809206	3.024051541	124.0223642	108.8601837	5487.11959	2.876550384	164.1685382	142.4181247	-9045.484097	6944.345223	2.062781303	-151.201548	99.51418655	3.626250078	-167.9944756	178.3517656	0.042	0.019	0.023	0.047
Chopardiella pouliani	CP05	7/15/22	4	Oxyopsis_sp._MN294	Lego_cal_15_point.csv	Blue Bottle Fly	IR, Spotlight on	altered camera angle - lateral camera sits diagonally below mantis	yes	yes	50 - 170		complete	Generalist	1.590547478	2.304601369	0.890503717	3.639177086	3.309916004	3.497414717	3.519548099	141.4403828	139.6083363	129.3521743	0.838650389	19.73632271	26.00057968	134.1891733	114.7442184	4051.673693	3.003964315	99.09801247	106.2204635	4689.493022	2.701123618	130.5489067	159.2441987	-8232.017163	6401.219096	1.951412976	-100.4856458	97.068232	2.93843616	-104.5468763	129.8696247	0.046	0.024	0.022	0.045
Chopardiella pouliani	CP05	7/15/22	5	Oxyopsis_sp._MN294	Lego_cal_15_point.csv	Blue Bottle Fly	IR, Spotlight on		yes	yes	175 - 300		complete	Generalist	1.54361451	2.238596781	0.777550077	3.498922138	3.870446629	4.339328283	1.976917608	114.449246	109.1981787	119.4246612	1.501673569	35.07686056	40.79923287	112.3283348	101.577459	2491.948099	2.437146833	65.99568554	131.9296216	5631.613416	2.291802832	103.8017158	154.1851954	-8024.669953	5227.241014	2.262676886	-119.6993455	71.67444121	2.958694089	-96.00319879	122.0120094	0.072	0.052	0.02	0.048
Chopardiella pouliani	CP05	7/15/22	6	Oxyopsis_sp._MN294	Lego_cal_15_point.csv	Blue Bottle Fly	IR, Spotlight on		yes	yes	5 - 140		complete	Generalist	1.564142981	2.213148689	0.744946746	3.598445252	3.105807328	3.022387628	2.777862349	139.5355484	137.1401127	134.7460801	0.694765027	34.37825194	22.28393998	130.2855177	103.6136574	2857.490299	2.673923154	79.21735434	131.1487641	4810.747913	3.185929549	127.3513598	122.4925126	-4970.852464	4464.562131	1.328127124	-51.95231552	42.71539757	3.51709113	-65.72700373	125.9525272	0.043	0.022	0.021	0.052
Chopardiella pouliani	CP04	7/15/22	5	Oxyopsis_sp._MN294	Lego_cal_15_point.csv	Blue Bottle Fly	IR, Spotlight on			yes			complete	Generalist	1.582510234	2.016657233	0.760827297	3.1577285	4.520742413	4.196925271	3.679076748	107.9800395	114.6709281	127.9615289	0.83522824	33.2019766	18.05066259	96.77047639	86.26672604	2928.690563	2.288491905	78.80229621	87.76809878	4531.243336	1.821320649	106.8546097	159.1711704	-8070.389533	5589.696231	1.709715571	-92.83334236	50.09863966	2.208864149	-114.1199723	120.3654682	0.034	0.019	0.015	0.045
Chopardiella pouliani	CP04	8/29/22	8	Oxyopsis_sp._MN294	Lego_cal_15_point.csv	Blue Bottle Fly	IR, Spotlight on		yes	yes	65 - 200		complete	Generalist	1.491962357	2.106692899	0.874562206	3.244243753	3.769359068	3.49423964	2.012305673	153.7351452	149.7053301	133.9235787	1.753071896	50.45749526	46.79206994	114.3366694	125.0740222	3577.184519	2.992115492	84.95716718	124.9121265	3298.659964	2.611373399	74.3004039	155.3565133	-6782.202547	6444.807117	1.828541461	-86.67728001	93.76757542	3.479942812	-93.00566732	91.72349287	0.06	0.039	0.021	0.057
Chopardiella pouliani	CP04	8/29/22	6	Oxyopsis_sp._MN294	Lego_cal_15_point.csv	Blue Bottle Fly	IR, Spotlight on		yes	yes	20 - 120		complete	Generalist	1.481782512	2.178344669	0.815449075	2.787186309	2.650152258	2.642972601	2.325589438	130.2846484	129.4224734	125.9197312	1.102050326	47.72773081	41.76002876	137.9313641	100.3782425	3903.536914	2.488258255	95.62949329	110.5447652	5204.723833	2.677564737	130.4578497	160.1695587	-10807.57557	6308.310197	1.987222073	-127.221298	74.89680195	3.0784622	-101.0500281	133.2654933	0.035	0.025	0.01	0.037
Chopardiella pouliani	CP04	8/29/22	7	Oxyopsis_sp._MN294	Lego_cal_15_point.csv	Blue Bottle Fly	IR, Spotlight on		yes	yes	160 - 230		complete	Generalist	1.546207305	2.106274889	0.828785475	2.54386957	3.257243116	3.139926574	2.832542713	127.954737	128.5595903	124.2645093	0.484888926	29.68915543	14.45305737	128.5600697	101.8379308	3980.880748	2.579449604	98.69399423	114.2253526	6032.321884	2.760891678	159.5495918	133.4349189	-8862.554158	5577.109916	1.416086309	-116.3864694	62.98495279	3.284522518	-116.9068154	158.5920415	0.041	0.023	0.018	0.045
Pseudovates chlorophea	PC01	6/7/22	2	Phyllovates_chlorophaea_MN026	Lego calibration Frames 12 point update.csv	Red Runner	IR, Spotlight on	on top of platform	manual		55 - 170			Stick
Pseudovates chlorophea	PC01	6/10/22	3	Phyllovates_chlorophaea_MN026	Lego calibration Frames 12 point update.csv	Maggot	IR, Spotlight on	on top of platform, calibration off - not sure why	yes		260 - 600			Stick
Pseudovates chlorophea	PC01	6/17/22	4	Phyllovates_chlorophaea_MN026	Lego calibration Frames 12 point update.csv	Blue bottle fly	IR, Spotlight on	grabbed part of the wire	yes	yes	160 - 230		complete	Stick	1.588996223	2.049061941	0.756469156	3.255451563	2.778401052	2.542062542	1.64901517	109.0757473	112.6534523	130.1602047	1.330795882	104.6136656	44.33027725	106.6393389	99.57514221	4572.146777	2.545871094	129.6019972	118.673075	5842.361635	2.866297893	133.8906314	149.8748707	-14663.52785	8620.031066	1.589665527	-157.6015612	95.10589199	3.018043786	-158.4722466	132.7824421	0.021	0.015	0.006	0.029
Pseudovates chlorophea	PC01	6/17/22	5	Phyllovates_chlorophaea_MN026	Lego calibration Frames 12 point update.csv	Blue bottle fly	IR, Spotlight on		yes	yes	310 - 395		complete	Stick	1.534036898	1.989116878	0.885164041	3.197787143	2.856757098	2.658478927	2.578029022	131.1319945	140.4817506	160.0758744	2.699599309	88.65629808	97.81841061	133.1456772	101.4041881	3807.458534	2.680776996	87.44054103	125.6472947	5186.433952	2.636360382	90.97663834	147.271736	-13095.63632	7662.852027	1.818195155	-180.4050814	97.84264008	3.011676842	-134.6457025	112.2071331	0.053	0.043	0.01	0.037
Pseudovates chlorophea	PC01	6/17/22	6	Phyllovates_chlorophaea_MN026	Lego calibration Frames 12 point update.csv	Blue bottle fly	IR, Spotlight on		manual	yes	230 - 320		complete	Stick	1.614320894	2.019292871	0.843081611	3.581302645	2.592790954	2.524198059	2.196840081	118.7857268	125.6310866	136.1373736	0.881493243	43.5858969	34.27298506	132.5414896	92.99328809	4315.905076	2.329876036	100.6032703	105.0225216	5407.016102	2.682700492	133.5602038	144.4909455	-11146.66349	6476.480859	1.852361077	-144.8127879	91.27936293	2.548376807	-115.7622431	149.7204218	0.045	0.015	0.03	0.048
Pseudovates chlorophea	PC01	6/17/22	7	Phyllovates_chlorophaea_MN026	Lego calibration Frames 12 point update.csv	Blue bottle fly	IR, Spotlight on		manual	yes	250 - 310		complete	Stick	1.635897549	1.974021426	0.921458663	3.465043154	2.663821461	2.396517466	1.526265061	112.7852607	117.5559314	142.1747501	1.012875931	74.14122745	35.90923178	135.7509278	94.86277119	4279.942555	2.60161274	116.9476647	127.7169967	6544.911615	2.696164343	143.3274912	140.4074295	-14297.30376	6804.045181	2.243352059	-224.1773591	82.30664769	3.206107284	-210.8857705	158.1209204	0.025	0.017	0.008	0.033
Pseudovates chlorophea	PC01	6/17/22	8	Phyllovates_chlorophaea_MN026	Lego calibration Frames 12 point update.csv	Blue bottle fly	IR, Spotlight on	missing						Stick
Pseudovates chlorophea	PC-014	12/20/22	1	Phyllovates_chlorophaea_MN026	Lego_cal_15_point.csv	Blue bottle fly	IR, Spotlight on	grabbed one leg	yes	yes	170-270	yes	complete	Stick	1.458363533	1.636034008	0.656182379	3.189565528	3.447111613	3.676902817	3.178869613	150.2439129	146.5678043	152.4983124	0.920474947	38.63218105	27.24524075	114.1565954	85.29667633	3321.390462	1.912637366	82.85047792	121.5012442	5540.30564	2.72198294	127.4352053	155.0188605	-13315.27594	4961.472924	1.219633169	-102.2911407	47.29928465	2.65441442	-116.6051023	134.2303218	0.055	0.024	0.031	0.053
Pseudovates chlorophea	PC-014	12/20/22	2	Phyllovates_chlorophaea_MN026	Lego_cal_15_point.csv	Blue bottle fly	IR, Spotlight on		yes	yes	65 - 180	yes	complete	Stick	1.490474017	1.801424628	0.730334623	2.955393913	2.947007171	2.726422926	1.93940097	129.8033068	139.8875776	154.4865112	1.395528222	65.6524456	46.21510135	117.8769616	98.24565997	3124.363007	2.354749762	84.22750351	133.3228191	5253.60007	3.038230239	123.65382	129.7640577	-8142.214994	5103.968543	1.304540756	-73.53527232	59.95218011	2.952857278	-80.5875726	138.8322968	0.063	0.016	0.047	0.07
Pseudovates chlorophea	PC-014	12/20/22	3	Phyllovates_chlorophaea_MN026	Lego_cal_15_point.csv	Blue bottle fly	IR, Spotlight on	Really good video!	yes	yes	15-100	yes	complete	Stick	1.447583574	1.797993655	0.717090007	2.911211631	4.845105019	4.622466357	2.36413827	106.4366533	106.8058788	122.4819825	2.039321319	86.35255347	36.04179351	71.39767761	93.06276712	3802.400911	2.453542975	100.4066043	129.5739305	5688.512213	2.765563879	136.7327087	114.8877812	-9927.72073	3938.985899	1.305006662	-106.6922879	46.63692258	3.127543511	-124.36371	150.1711221	0.034	0.025	0.009	0.041
Pseudovates chlorophea	PC-014	12/20/22	4	Phyllovates_chlorophaea_MN026	Lego_cal_15_point.csv	Blue bottle fly	IR, Spotlight on		yes	yes	120-190	yes	complete	Stick	1.38597119	1.863964254	0.712187021	3.081985851	3.149868612	2.77042855	2.016426127	97.04381522	102.1676767	115.0340264	2.082659285	94.88660188	64.53906294	126.0023301	69.54528729	2867.401573	1.927003078	80.82974908	114.469042	5561.43044	2.778002488	151.5341713	129.7733497	-11836.64117	4628.30819	1.686811788	-163.0382846	82.46270114	3.122046579	-147.9178534	177.5938824	0.032	0.018	0.014	0.039
Pseudovates chlorophea	PC-014	12/20/22	5	Phyllovates_chlorophaea_MN026	Lego_cal_15_point.csv	Blue bottle fly	IR, Spotlight on	grabbed wire not fly	yes	yes	150-235	yes	complete	Stick	1.478186685	1.792071612	0.751862359	2.895853957	3.174431889	3.137459142	2.151717605	122.2036775	124.8664682	138.2327962	1.292228775	65.16658691	39.08965846	105.3128601	92.90641004	2865.53134	2.337374873	72.44620023	135.6480039	4894.007289	3.114620899	99.54498811	142.7932811	-14191.01428	3993.101669	1.112223857	-108.4763383	43.44944256	2.948878855	-87.92072745	108.013524	0.043	0.021	0.022	0.048
Pseudovates chlorophea	PC-014	12/20/22	6	Phyllovates_chlorophaea_MN026	Lego_cal_15_point.csv	Blue bottle fly	IR, Spotlight on		yes	yes	80-210	yes	complete	Stick	1.463828446	1.859931062	0.737393188	3.11746929	3.487823557	2.867556422	2.659016046	132.6108655	132.1773601	133.9395671	1.77539971	43.66035745	50.13520509	125.4313102	101.4415239	2677.234355	2.473492233	66.75344199	136.2261799	3641.729198	2.859500426	96.72664363	142.0724151	-8365.428367	2159.965293	1.567412601	-99.29133284	38.08850748	3.420696033	-117.8094851	122.1896491	0.092	0.039	0.053	0.086
Pseudovates chlorophea	PC-015	12/20/22	1	Phyllovates_chlorophaea_MN026	Lego_cal_15_point.csv	Blue bottle fly	IR, Spotlight on		yes	yes	60-155	yes	complete	Stick	1.457004433	1.856462087	0.696880545	3.269879752	2.536917089	2.688490776	2.595688009	164.6378149	161.3412395	145.6041973	0.648738574	21.37182851	25.13532574	154.3687311	84.04222854	1863.305366	1.896163607	44.03470432	126.5161557	4387.159111	2.678666726	102.0187017	154.7341127	-12809.5158	4149.654373	1.3721854	-120.314215	41.04918668	3.054906212	-122.7691105	121.5190584	0.057	0.034	0.023	0.061
Pseudovates chlorophea	PC-015	12/20/22	2	Phyllovates_chlorophaea_MN026	Lego_cal_15_point.csv	Blue bottle fly	IR, Spotlight on		yes	yes	60-150	yes	complete	Stick	1.308133419	1.841092344	0.710259615	3.213136397	2.773928416	3.140877598	2.842801222	146.6795402	144.2219227	150.6315244	0.854523741	38.14570134	31.43328537	115.328098	80.40773595	2218.950277	1.96864579	53.15935693	127.9957053	4515.086047	2.574761051	96.23573486	155.3806111	-13259.1799	3594.021931	1.690831992	-153.3508896	46.00118232	2.87541694	-153.2745837	125.3029296	0.053	0.019	0.034	0.065
Pseudovates chlorophea	PC-015	12/20/22	3	Phyllovates_chlorophaea_MN026	Lego_cal_15_point.csv	Blue bottle fly	IR, Spotlight on		yes	yes	30-90	yes	complete	Stick	1.368855857	1.969964163	0.743174906	3.066343706	3.338509678	3.06191179	2.721127702	132.4082361	129.4208861	123.1445864	1.095575123	37.86588466	32.35137168	116.8958313	86.35662218	3669.328505	2.031102106	95.82667532	113.164267	5354.302075	2.485729209	125.9259633	136.2637629	-12424.82571	4492.787199	1.502187023	-150.2817589	60.04907036	3.079544595	-146.714799	135.7237998	0.045	0.028	0.017	0.04
Pseudovates chlorophea	PC-015	12/20/22	4	Phyllovates_chlorophaea_MN026	Lego_cal_15_point.csv	Blue bottle fly	IR, Spotlight on		yes	yes	200-300	yes	complete	Stick	1.24638374	1.873822544	0.807391582	3.180898632	3.024573548	3.021251485	2.608035529	112.5119901	115.7369629	120.6118062	0.728855068	26.53351522	25.63125941	125.8581564	60.9407479	2219.399549	1.560808149	58.23609297	109.6416747	5710.064704	2.34839861	127.5686084	151.4056214	-10243.39943	3937.921862	1.707736814	-120.140698	49.44736896	2.595766647	-121.4346616	142.6904959	0.038	0.022	0.016	0.038
Pseudovates chlorophea	PC-015	12/20/22	5	Phyllovates_chlorophaea_MN026	Lego_cal_15_point.csv	Blue bottle fly	IR, Spotlight on		yes	yes	130-210	yes	complete	Stick	1.357753188	1.888127955	0.726483167	3.105639279	3.672740715	3.481971819	2.279836586	96.89272716	98.50760457	117.0586998	1.351355596	39.18076987	36.6078832	107.2933771	67.51431479	2712.531654	1.703582284	63.52244605	111.3977365	4848.433448	2.684525865	124.4154813	122.6247378	-9738.27189	4590.635775	1.370956379	-132.0699574	48.61861323	2.987202369	-125.0875509	141.6549223	0.045	0.03	0.015	0.047
Pseudovates chlorophea	PC-012	12/20/22	1	Phyllovates_chlorophaea_MN026	Lego_cal_15_point.csv	Blue bottle fly	IR, Spotlight on		yes	yes	40-175	yes	complete	Stick	1.271356427	1.715510324	0.6119234	3.126866955	3.325343214	3.166517968	2.790011884	146.4538028	150.5465004	154.4191689	0.956688635	32.90043599	29.19916826	109.1052071	103.7310292	3229.615237	2.199257173	67.44140163	133.8884494	5789.187652	2.431876345	120.2906674	158.0252705	-14070.94646	4999.126484	1.223140079	-114.3240125	48.17917885	2.676621559	-135.5498597	123.1340248	0.104	0.022	0.082	0.107
Pseudovates chlorophea	PC-012	12/29/22	2	Phyllovates_chlorophaea_MN026	Lego_cal_15_point.csv	Blue bottle fly	IR, Spotlight on		yes	yes	240-300	yes	complete	Stick	1.299136489	1.801008682	0.607223373	2.993187018	1.948178876	2.088909611	2.108339242	141.7010958	137.1987554	132.3277191	0.387262543	12.87508652	20.04655347	183.5855747	88.69146448	3947.343959	2.113607073	82.26815132	124.5290646	6437.849679	2.412123352	162.5477384	150.8760354	-12577.65712	6523.761142	1.366345838	-125.9175092	58.51865875	2.78038085	-115.5623386	170.7164423	0.038	0.027	0.011	0.034
Pseudovates chlorophea	PC-012	12/29/22	3	Phyllovates_chlorophaea_MN026	Lego_cal_15_point.csv	Blue bottle fly	IR, Spotlight on	PERFECT strike crisp video	yes	yes	105-165	yes	complete	Stick	1.331882249	1.68681442	0.667981011	3.026513976	2.211132018	2.220446746	2.359993604	135.0129084	137.91603	144.8349045	0.359285673	15.66662448	15.95462343	156.1579926	80.55884295	3922.633809	1.922238794	82.42598949	126.1047706	6110.862148	2.569415554	152.4421483	138.0333178	-14210.12949	7617.674793	1.202382023	-134.1337036	64.30388558	2.671477072	-123.5721776	159.7387176	0.029	0.021	0.008	0.033
Pseudovates chlorophea	PC-012	12/29/22	4	Phyllovates_chlorophaea_MN026	Lego_cal_15_point.csv	Blue bottle fly	IR, Spotlight on		yes	yes	150-230	yes	complete	Stick	1.378439725	1.797319558	0.648452718	3.070220159	3.943106145	3.806943664	2.6496477	136.6321241	138.5264512	144.9269597	1.189069255	39.1363305	29.06491586	99.17663681	98.38427732	4356.78255	2.13717592	92.43006081	139.1630478	6069.888748	2.702980601	128.3766303	104.4106659	-6479.232184	3933.359444	1.174007303	-50.89877053	51.1784338	3.068011596	-66.99830746	155.5232502	0.043	0.034	0.009	0.034
Pseudovates chlorophea	PC-012	12/29/22	5	Phyllovates_chlorophaea_MN026	Lego_cal_15_point.csv	Blue bottle fly	IR, Spotlight on		yes	yes	85-155		complete	Stick	1.346131704	1.687650304	0.540453503	2.953409817	3.793475444	3.897708484	2.637591032	127.239768	118.1901391	131.2961479	1.086064461	34.68018281	28.88952727	102.7563172	103.548205	3942.656385	2.358866108	104.3912537	149.0287622	6090.4765	2.777134943	126.5674133	112.58324	-6798.026669	5354.560133	1.001480891	-54.10861328	53.65776186	2.926330853	-75.69942285	137.9709513	0.071	0.033	0.038	0.065
Pseudovates chlorophea	PC-025	12/29/22	1	Phyllovates_chlorophaea_MN026	Lego_cal_15_point.csv	Blue bottle fly	IR, Spotlight on	missed with one raptorial	yes	yes	150-205	yes	complete	Stick	1.366458347	1.789557693	0.76529586	3.188934249	3.306165942	3.250913196	2.755016726	125.328345	126.9202234	143.7620026	0.747516989	34.10302383	23.94166642	131.7690812	75.01602347	3359.17625	1.704046033	75.35099911	129.6782246	5763.611935	2.843949767	143.6698116	91.73170863	-6476.910954	5390.638315	1.57558199	-146.496274	79.07690383	2.973218317	-141.9781276	145.5628706	0.03	0.023	0.007	0.031
Pseudovates chlorophea	PC-025	12/29/22	2	Phyllovates_chlorophaea_MN026	Lego_cal_15_point.csv	Blue bottle fly	IR, Spotlight on		yes	yes	135-190	yes	complete, figures look odd need to check	Stick	1.502008317	1.983346576	0.875775054	3.316750513	3.007396925	2.978278234	2.64122182	122.1780449	122.585477	122.991183	0.543619546	27.78115692	18.52510046	141.0543584	49.12245361	2668.976523	1.280505831	61.90623194	110.2955814	5903.892001	2.668599765	157.6259416	131.1625465	-13464.6851	7177.417639	1.711087805	-183.2280926	94.98538696	2.751577312	-161.7701835	185.0039538	0.024	0.017	0.007	0.029
Pseudovates chlorophea	PC-025	12/29/22	3	Phyllovates_chlorophaea_MN026	Lego_cal_15_point.csv	Blue bottle fly	IR, Spotlight on		yes	yes	135-200	yes	complete	Stick	1.410771191	1.963481771	0.81341322	3.26018663	3.197875487	3.105150414	2.586980944	120.2817931	119.551857	123.0582882	0.759703146	32.84925452	23.06772755	132.4823394	67.65637858	3258.294364	1.569947826	78.30133077	120.8905549	5810.69586	2.595204222	140.9400286	143.7759228	-12287.99708	5642.15982	1.941393905	-169.6497175	85.30451854	2.862882371	-158.4387764	164.1469874	0.027	0.022	0.005	0.03
Pseudovates chlorophea	PC-025	12/29/22	4	Phyllovates_chlorophaea_MN026	Lego_cal_15_point.csv	Blue bottle fly	IR, Spotlight on	only grabbed 1 leg	yes	yes	30-85		complete	Stick	1.387800723	1.987672941	0.724223342	3.216235031	4.530876647	4.670958109	4.172834883	121.6345756	118.4615704	128.6544463	1.678696387	52.02366108	37.22321449	91.6517618	92.23370116	3752.90337	2.475021922	96.47985741	128.9993767	4984.78819	2.746214393	118.568692	142.8200374	-7170.535609	8574.879608	1.41706366	-73.6926908	61.74453186	3.235372639	-84.68384528	137.2938697	0.04	0.028	0.012	0.034
Pseudovates chlorophea	PC-025	12/29/22	5	Phyllovates_chlorophaea_MN026	Lego_cal_15_point.csv	Blue bottle fly	IR, Spotlight on		yes	yes	55-125		complete	Stick	1.213997194	1.943358079	0.741125023	3.21450242	2.403563113	2.346149758	1.786719508	120.8344663	114.7594255	112.3896143	0.951231799	25.65702114	27.95116027	83.48771642	56.59719042	1720.79828	1.29587575	37.62389063	94.70386092	3112.222651	2.098045792	67.65000396	123.7974867	-4587.34842	2999.233107	1.243619599	-46.03299678	31.36696105	1.871674748	-54.66816929	62.82086089	0.039	0.025	0.014	0.043
Theopropus elegans	TE02	6/12/22	1	Theopropus_elegans_MN094	Lego calibration Frames 12 point update.csv	Red runner	IR, Spotlight on	roach touched mantises face prompting mantis to strike	manual		60 - 135			Flower
Theopropus elegans	TE02	6/12/22	2	Theopropus_elegans_MN094	Lego calibration Frames 12 point update.csv	red runner	IR, Spotlight on							Flower
Theopropus elegans	TE02	6/16/22	3	Theopropus_elegans_MN094	Lego calibration Frames 12 point update.csv	Blue bottle fly	IR, Spotlight on	cal 2 16 June, mantis is slightly oblique but good capture, prey presented slighly diagonally below head triggered strong feeding response						Flower
Theopropus elegans	TE02	6/16/22	4	Theopropus_elegans_MN094	Lego calibration Frames 12 point update.csv	Blue bottle fly	IR, Spotlight on	cal 2 16 June, mantis slightly oblique	manual	yes	75-125		complete	Flower	1.156727491	1.459579484	0.742467576	0.832875861	3.44896109	3.511387983	2.43815791	150.8614295	150.171875	148.0489155	1.266035178	92.55497872	37.13507937	82.26603191	114.2370909	7255.760383	1.657273402	121.3249767	118.6344318	7221.751669	2.069617592	137.2678135	137.0591182	-14886.93167	7627.834623	1.549999848	-104.6375387	130.2172511	2.206722314	-97.25876777	123.624714	0.027	0.018	0.009	0.024
Theopropus elegans	TE02	6/16/22	5	Theopropus_elegans_MN094	Lego calibration Frames 12 point update.csv	Blue bottle fly	IR, Spotlight on	cal 2 16 June	manual	yes	200-250		complete	Flower	1.174656578	1.573770223	0.813606765	0.738930923	4.5520152	4.032107468	2.454111029	114.6874415	112.2171025	106.7177682	1.037997243	80.59664651	22.83461867	68.15234651	77.7904581	5323.474918	0.933953252	106.6327481	89.41234476	7242.606865	1.727825149	135.0066339	150.2224607	-8764.901532	11530.4582	1.813954085	-142.8992378	177.6769032	2.322942002	-166.6612385	144.1915768	0.031	0.019	0.012	0.027
Theopropus elegans	TE02	6/16/22	6	Theopropus_elegans_MN094	Lego calibration Frames 12 point update.csv	Blue bottle fly	IR, Spotlight on	cal 2 16 June	manual	yes	175-225		complete	Flower	1.191589934	1.460648682	0.77330509	0.775701415	2.404696984	2.319087752	2.312800598	149.1632157	143.6198617	103.6568575	0.958170201	45.61926294	39.56324986	112.1550357	88.30852627	5898.163041	1.211348181	64.33910869	111.4295912	8874.653618	2.044558176	156.0271069	135.6077905	-13674.03297	7667.157954	1.629259861	-143.4638504	111.835594	2.078974923	-141.8040325	127.3341606	0.035	0.027	0.008	0.033
Theopropus elegans	TE02	6/16/22	7	Theopropus_elegans_MN094	Lego calibration Frames 12 point update.csv	Blue bottle fly	IR, Spotlight on	cal 2 16 June	manual	yes	235-285		complete	Flower	1.201582105	1.439846558	0.718228558	0.584217399	2.081987595	2.784340541	2.782208618	143.7521509	136.7196561	137.3054168	0.796987389	57.596976	38.1305398	141.509876	115.6570829	4800.070368	1.18543909	64.15428798	125.6473849	8698.354194	2.162340554	140.5987103	128.2205769	-13122.25173	7601.771381	1.305999708	-132.1090528	97.37558898	2.358425535	-134.6801884	168.6168247	0.029	0.014	0.015	0.033
Theopropus elegans	TE02	6/22/22	8	Theopropus_elegans_MN094	Lego calibration Frames 12 point update.csv	Blue bottle fly	IR, Spotlight on	great strike	yes	yes	345 - 440		complete	Flower	1.127054618	1.462637693	0.70368242	1.202495549	2.540720999	2.401751973	2.04752027	130.4033285	131.5503276	122.2204399	0.607981795	49.95549923	23.73990141	103.9754879	59.65166015	3395.642012	0.969984914	50.2626358	104.6284343	7410.300493	2.058558869	151.1855288	95.94518043	-7719.079941	9423.42514	1.153563927	-76.39723741	100.9658998	2.20945608	-57.6083003	137.1223001	0.026	0.014	0.012	0.026
Theopropus elegans	TE02	6/22/22	9	Theopropus_elegans_MN094	Lego calibration Frames 12 point update.csv	Blue bottle fly	IR, Spotlight on	good strike	manual	yes	60 - 105		complete	Flower	1.122441602	1.507799533	0.879079579	1.081414016	2.691628568	2.675586787	2.091263977	138.7861683	132.3578717	119.8626922	0.878646233	64.50819239	32.52586623	109.2732162	98.12214537	5858.536497	1.557415129	92.56144472	110.3048176	8063.720792	1.954444274	130.342176	114.7659835	-14054.90026	10227.15782	1.743341025	-212.8218729	158.5321004	2.33704399	-125.8057455	145.6351834	0.025	0.016	0.009	0.027
Theopropus elegans	TE03	6/22/22	1	Theopropus_elegans_MN094	Lego calibration Frames 12 point update.csv	Blue bottle fly	IR, Spotlight on	fast strike	manual	yes	15 - 70		complete	Flower	1.199576352	1.567117833	0.984327481	1.228788533	1.698178381	1.660997253	1.727846597	129.873276	141.1082573	132.2986869	0.182667306	28.42387963	9.638570954	146.4726611	85.17452965	5173.355269	1.31003357	91.27934584	98.80334309	7875.10812	1.875005554	146.031919	114.9206023	-9520.605279	7365.515304	1.818380523	-145.7483508	114.0999159	2.0510354	-86.68693628	135.6905383	0.022	0.012	0.01	0.024
Theopropus elegans	TE01	7/1/22	1	Theopropus_elegans_MN094	Lego_cal_15_point.csv	Blue bottle fly	IR, Spotlight on	mantis partially obscured in dorsal view, slightly diagonal						Flower
Theopropus elegans	TE01	7/1/22	2	Theopropus_elegans_MN094	Lego_cal_15_point.csv	Blue bottle fly	IR, Spotlight on	PERFECT	manual	yes	30-80		complete	Flower	1.161543212	1.40583294	0.620422613	1.060147054	2.69343339	2.587576749	1.726720519	125.9766641	126.4675221	117.8042035	1.116413292	53.19634088	39.52866758	97.08614603	114.9450485	7012.239655	1.619826037	92.79911708	141.7369124	6929.895562	2.171093401	128.843615	131.4321374	-14714.60758	8162.658335	1.268953404	-152.438844	104.6951944	2.297035957	-116.5669796	132.1766349	0.031	0.024	0.007	0.029
Theopropus elegans	TE01	7/1/22	3	Theopropus_elegans_MN094	Lego_cal_15_point.csv	Blue bottle fly	IR, Spotlight on	PERFECT, really good feeder	manual	yes	115-160		complete	Flower	1.051196869	1.420583461	0.77441744	0.96286041	4.550721725	4.003979789	2.179946212	159.6390448	155.7460795	134.6991523	1.583434928	95.26378951	32.03954243	56.04644959	114.6546615	5361.47081	1.645207649	76.50651334	140.0552155	9979.729191	2.079394988	130.9376108	138.1532509	-14682.32349	7791.747619	1.724857716	-209.2493204	134.8215863	2.334054038	-169.4918674	168.8026472	0.027	0.018	0.009	0.03
Theopropus elegans	TE01	7/1/22	4	Theopropus_elegans_MN094	Lego_cal_15_point.csv	Blue bottle fly	IR, Spotlight on	missing						Flower
Theopropus elegans	TE01	7/8/22	5	Theopropus_elegans_MN094	Lego_cal_15_point.csv	Blue bottle fly	IR, Spotlight on		yes	yes	50 - 110		complete	Flower	1.0262848	1.510295746	0.703350628	1.327554367	2.765010371	2.227094483	1.756706514	158.3766787	140.5127752	115.6574472	1.700674677	71.5708977	55.33181878	90.65854473	121.3873673	5474.644613	2.205605354	95.52327034	128.753838	8254.205398	1.926623955	113.0044124	150.7661802	-11127.42761	7324.224973	1.666204308	-108.85486	92.11698496	2.051370102	-106.5974123	101.408936	0.037	0.022	0.015	0.034
Theopropus elegans	TE01	7/8/22	6	Theopropus_elegans_MN094	Lego_cal_15_point.csv	Blue bottle fly	IR, Spotlight on		yes	yes	25 - 90		complete	Flower	1.135381733	1.509658611	0.672894461	1.393764529	3.331876605	3.276713627	1.887375144	135.0576516	130.7115161	122.5997843	1.895900527	70.68103543	59.19514375	101.760065	116.5199409	5993.791631	2.252407778	95.02115923	141.4226353	8804.881591	2.382679445	135.4211475	132.0131811	-10635.20725	7509.610086	1.301351307	-109.0350898	73.42127922	2.584002372	-123.5320831	161.6536106	0.041	0.029	0.012	0.033
Theopropus elegans	TE01	7/8/22	7	Theopropus_elegans_MN094	Lego_cal_15_point.csv	Blue bottle fly	IR, Spotlight on	cal is off at the start of the strike	yes	yes	35 - 110		complete	Flower	1.076628883	1.416771548	0.730144158	1.267160208	3.834275441	3.610066365	2.685657194	131.5468828	132.9392176	132.4404892	1.48218543	66.67749608	37.76090836	81.23375742	85.48578687	4733.881661	1.511398422	91.25857085	138.8304651	8327.187717	2.247520269	150.1726652	127.8075315	-8247.803434	8077.260665	1.573204069	-88.53430004	90.49525428	2.571881408	-83.54682691	160.4465195	0.029	0.02	0.009	0.027
Theopropus elegans	TE05	7/8/22	1	Theopropus_elegans_MN094	Lego_cal_15_point.csv	Blue bottle fly	IR, Spotlight on	cal is off at the start of the strike	yes	yes	165 - 270		complete	Flower	1.094121367	1.265788591	0.712458907	1.392442784	2.419705875	2.235684189	1.834333323	133.2288868	132.9557247	134.9637219	0.6930543	49.57558741	27.36996031	95.82806086	56.91983474	2032.469402	0.853192686	32.04830514	102.6228146	5605.798833	1.760911323	98.28856495	90.1306443	-4115.086354	5128.546302	1.047505284	-51.49114922	61.95255807	2.274428615	-63.46193138	117.6795298	0.042	0.016	0.026	0.05
Theopropus elegans	TE03	7/15/22	2	Theopropus_elegans_MN094	Lego_cal_15_point.csv	Blue bottle fly	IR, Spotlight on	missing						Flower
Theopropus elegans	TE03	7/19/22	3	Theopropus_elegans_MN094	Lego_cal_15_point.csv	Blue bottle fly	IR, Spotlight on	missing						Flower
Theopropus elegans	TE03	8/29/22	4	Theopropus_elegans_MN094	Lego_cal_15_point.csv	Blue bottle fly	IR, Spotlight on	on the return of the sweep forelegs bump platform	yes	yes	115 - 180		complete	Flower	1.138685468	1.63078517	0.73145642	1.256161935	2.781867595	2.862538587	2.62345902	128.2593288	128.6045672	125.7654802	0.863969104	36.28541484	31.68786056	116.7707298	98.68380637	4605.310012	1.78653179	86.74144796	111.8872029	9053.148588	2.074804487	171.6248493	142.1587592	-11820.09474	9911.617961	1.449453159	-116.9342495	91.55369193	2.220431291	-140.5587019	182.6123582	0.034	0.017	0.017	0.035
Theopropus elegans	TE03	8/29/22	5	Theopropus_elegans_MN094	Lego_cal_15_point.csv	Blue bottle fly	IR, Spotlight on	back raptorial didnt open as much, there was a leg still being held I didnt see	yes	yes	45 - 170		complete	Flower	0.996609417	1.540655563	0.778438378	1.39822484	2.636708053	2.468888059	2.231798233	110.9787676	114.1424347	124.0217522	0.729060435	37.00612536	26.65260896	101.5758363	81.21513025	3511.947787	1.229363486	57.18712737	126.3268455	7374.367062	2.097660235	124.5037836	137.5267756	-7359.300483	8319.414641	1.583181694	-81.7587712	83.58336135	2.00604823	-79.75332872	111.0653073	0.03	0.017	0.013	0.031
Theopropus elegans	TE03	8/29/22	6	Theopropus_elegans_MN094	Lego_cal_15_point.csv	Blue bottle fly	IR, Spotlight on		yes	yes	135 - 205		complete	Flower	1.15216027	1.617497842	0.796321477	0.939992998	3.232585965	3.142277523	2.927503662	109.513825	107.6041311	104.6485049	1.07540413	51.69633494	35.56664442	116.6710085	108.5101803	4923.710447	1.559232509	68.22399764	148.545261	7961.902764	2.373346788	139.958574	139.5324864	-7954.416975	8387.909115	1.578039643	-102.0459786	116.0618551	2.8580833	-119.2178018	140.3419675	0.032	0.026	0.006	0.03
Theopropus elegans	TE05	9/9/22	2	Theopropus_elegans_MN094	Lego_cal_15_point.csv	Blue bottle fly	IR, Spotlight on		yes	yes	90 - 155		complete	Flower	1.046641765	1.429580916	0.732887634	0.688725983	2.23776141	2.35119276	2.49690734	132.0328837	141.9907871	140.3794633	0.620395127	42.71508643	27.98526218	131.3968537	109.599282	6204.695223	1.163265811	61.7073313	115.3731342	8234.410558	1.968356304	155.7981754	140.7833252	-13817.67171	9844.060339	1.395867472	-156.5405835	97.42714957	2.464312635	-170.8328939	177.9836722	0.027	0.014	0.013	0.029
Theopropus elegans	TE05	9/9/22	3	Theopropus_elegans_MN094	Lego_cal_15_point.csv	Blue bottle fly	IR, Spotlight on		yes	yes	100 - 160		complete	Flower	1.098596915	1.406221565	0.725211786	0.651945001	3.075808223	2.801028635	2.256427729	138.3438422	136.7975186	139.4884714	0.986933146	66.39842043	31.89776937	94.66196807	70.92190935	4452.511498	0.794876005	51.50009982	125.6731679	9476.349383	2.051041722	162.899148	110.0505503	-9320.59407	10706.01906	1.24725184	-113.1024474	116.2212824	2.333984715	-102.3403755	129.7692315	0.038	0.013	0.025	0.042
Theopropus elegans	TE05	9/9/22	4	Theopropus_elegans_MN094	Lego_cal_15_point.csv	Blue bottle fly	IR, Spotlight on		yes	yes	155 - 205		complete	Flower	1.084961939	1.440973108	0.819974098	0.661854473	3.281761965	3.124603191	1.936672386	138.5010364	137.3102706	141.1077796	1.246787786	90.14299675	38.22912204	99.59053622	92.04542353	7584.326542	1.090433978	88.88716629	104.9314897	7879.649218	1.891758621	149.9740208	129.5272449	-11044.38482	10067.23181	1.521670556	-120.8507706	91.29692956	2.787312305	-100.0173904	152.3266128	0.022	0.015	0.007	0.039
Theopropus elegans	TE05	9/9/22	5	Theopropus_elegans_MN094	Lego_cal_15_point.csv	Blue bottle fly	IR, Spotlight on		yes	yes	150 - 200		complete	Flower	1.081785697	1.487089559	0.742865708	0.712394045	3.024250038	2.85560302	1.976184006	117.4384143	118.2471444	126.0062668	1.35783922	87.04208646	45.05536428	108.1371907	73.55751416	5006.88947	1.012249006	69.93737542	130.3828046	11029.04787	2.091835665	191.5598181	130.8700967	-14847.02654	11350.62863	1.528630831	-174.4588825	132.9172304	2.811821034	-165.3263092	226.051714	0.025	0.018	0.007	0.025
Euchomenella heteroptera	EH-01	7/19/22	1	Euchomenella_sp._MN091	Lego_cal_15_point.csv	Blue bottle fly	IR, Spotlight on		yes	yes	125 - 330		complete	Stick	1.870994613	2.683723257	0.67390846	4.461059027	4.149639863	3.944739222	3.777071883	118.778136	129.7277536	134.5571293	1.033903251	17.50326645	22.2287425	97.72766781	106.6318606	3005.843342	3.44914784	99.20810162	149.5925543	4605.428191	3.716043588	113.4874046	139.1050813	-5625.186999	3449.758568	1.336992113	-53.12808247	33.74937416	3.404348626	-79.85393076	102.6515871	0.094	0.03	0.064	0.1
Euchomenella heteroptera	EH-01	7/19/22	2	Euchomenella_sp._MN091	Lego_cal_15_point.csv	Blue bottle fly	IR, Spotlight on	Mantis was fairly high up , so strike appeared to have limited range of motion	yes	yes	95 - 250		complete	Stick	1.855747876	2.720651972	0.772426722	4.731269613	2.93921323	2.77525489	2.266378687	107.6656007	110.387844	131.3513332	1.138087028	35.08926185	34.6459209	125.4565538	104.6822729	3714.52845	3.10676876	113.4254893	124.5381658	4194.937131	3.317087316	118.4955951	150.3871979	-7223.621118	6128.726319	1.979233222	-94.2894343	81.67966994	3.336424351	-59.38834825	113.7799649	0.053	0.045	0.008	0.058
Euchomenella heteroptera	EH-01	7/19/22	3	Euchomenella_sp._MN091	Lego_cal_15_point.csv	Blue bottle fly	IR, Spotlight on		yes	yes	1 - 200		complete	Stick	1.98145297	2.696616419	0.741481231	4.604284822	3.801864629	3.758102266	3.286413545	122.729714	124.1446231	122.5664634	1.222137594	30.32560517	32.61091041	111.4863613	88.42454049	1691.477928	2.901357405	60.37279587	103.6611206	2443.215648	3.414036991	80.65511646	61.99288504	-2096.228669	1418.386501	0.789093348	-20.82518299	18.18092323	3.409425506	-48.19508461	71.14845575	0.14	0.088	0.052	0.147
Euchomenella heteroptera	EH-02	8/26/22	1	Euchomenella_sp._MN091	Lego_cal_15_point.csv	Blue bottle fly	IR, Spotlight on		yes	yes	200-350		complete	Stick	1.840158346	2.685743901	0.621040728	4.341724254	2.763698794	2.636323716	2.545979684	118.1400957	117.8333968	116.9150126	0.481409038	20.54730009	17.23567373	128.5510758	93.910547	2622.324808	2.949988709	88.48175392	125.6693419	5811.887235	3.200908956	146.5680352	123.7961564	-9724.290413	3084.813326	1.565303678	-128.0729515	35.34121309	2.810050386	-71.36176611	106.640154	0.113	0.05	0.063	0.12
Euchomenella heteroptera	EH-02	8/29/22	2	Euchomenella_sp._MN091	Lego_cal_15_point.csv	Blue bottle fly	IR, Spotlight on		yes	yes	325-395		complete	Stick	1.820943626	2.602418022	0.677872466	4.246160551	2.754283615	2.555584531	2.381345775	109.3686077	114.7347793	120.8647144	0.751905079	37.83586356	24.83958968	129.8157445	91.37656774	3412.949086	2.684455029	98.4823008	103.9462138	7070.575612	2.725480279	186.9538217	123.3417972	-11748.84323	5853.344052	1.384463023	-132.2520847	42.27448173	2.558652997	-105.2778593	163.129841	0.028	0.015	0.013	0.033
Euchomenella heteroptera	EH-02	8/29/22	3	Euchomenella_sp._MN091	Lego_cal_15_point.csv	Blue bottle fly	IR, Spotlight on		yes	yes	150-240		complete	Stick	1.830923449	2.47353305	0.755546048	3.715330003	4.616704819	4.214064228	3.74139257	88.34075371	92.65980894	98.45678642	1.150847405	47.09793007	24.5475445	94.03358705	73.0216074	3398.603936	2.203642042	104.9149008	118.5497185	6419.94279	3.67348234	208.613637	148.0091252	-10662.0722	6134.505562	1.550744241	-119.1487655	63.00698047	3.412387213	-149.0626249	177.1681404	0.05	0.016	0.034	0.055
Euchomenella heteroptera	EH-02	8/29/22	4	Euchomenella_sp._MN091	Lego_cal_15_point.csv	Blue bottle fly	IR, Spotlight on		yes	yes	150-230		complete	Stick	1.788399538	2.464291677	0.744943718	3.792242322	4.453011616	4.330847123	3.152389382	100.0968075	102.043325	117.3460459	1.926912016	85.86183573	40.26637916	90.77004165	78.28822374	3870.995454	2.611621094	124.5644442	125.1695711	6769.12269	3.498634145	192.6538719	134.8717586	-13050.25246	4040.551572	1.598801569	-161.3542335	57.37791832	3.23986143	-136.9161269	156.0223916	0.025	0.02	0.005	0.03
Euchomenella heteroptera	EH-01	8/29/22	4	Euchomenella_sp._MN091	Lego_cal_15_point.csv	Blue bottle fly	IR, Spotlight on		yes	yes	225 - 330		complete	Stick	1.967473328	2.583304095	0.796722227	3.869435997	4.986019837	4.790426106	3.671987744	107.7256725	116.1395735	118.7699017	1.107322255	35.0792107	22.40836946	94.58864249	100.5743948	3436.241324	3.241584069	117.3886001	123.4745894	6441.170543	3.518315266	197.3025408	149.505495	-9359.177733	5323.620473	1.536763118	-99.33648703	54.71450754	3.573620093	-87.16948952	175.2928118	0.053	0.029	0.024	0.044
Euchomenella heteroptera	EH-01	8/29/22	5	Euchomenella_sp._MN091	Lego_cal_15_point.csv	Blue bottle fly	IR, Spotlight on		yes	yes	110 - 185		complete	Stick	1.860961076	2.646474888	0.715445416	4.220289179	4.271815057	3.92928678	3.25165243	117.5867487	121.4683595	136.7620915	1.120582095	47.8249193	25.06343532	116.3933425	109.9153501	4220.554007	3.339265368	124.0492576	128.0467826	7783.19307	3.324428122	208.4553941	142.9725413	-14895.21898	4797.099158	1.402721699	-139.0265662	60.63886671	3.852103526	-153.0302697	206.6125024	0.033	0.025	0.008	0.033
Euchomenella heteroptera	EH-02	10/3/22	5	Euchomenella_sp._MN091	Lego_cal_15_point.csv	Blue bottle fly	IR, Spotlight on		yes	yes	25-135		complete	Stick	1.717050569	2.401451549	0.647790144	4.130805898	3.970575997	3.737475726	3.512442985	110.105978	113.2923017	121.950209	0.962643199	32.92421385	23.53214021	107.054726	86.65778329	3403.133515	2.745865054	107.6735235	131.9488963	6191.435258	3.386824972	163.7517345	134.4773935	-8934.526763	4212.433873	1.146642874	-80.96671406	39.43365236	3.007873888	-86.00096795	137.5259589	0.044	0.024	0.02	0.046
Euchomenella heteroptera	EH-06	11/1/22	1	Euchomenella_sp._MN091	Lego_cal_15_point.csv	Blue bottle fly	IR, Spotlight on	bit out of focus in lateral view, use cal 2	manual	yes	225-330		complete	Stick	1.863909683	2.404823713	0.683930755	4.063104645	4.952404694	4.489702936	3.344679499	125.4982191	123.9555555	125.0298927	1.004399054	46.93113342	19.19804418	91.30657034	100.0259165	2643.569937	3.466313615	95.34646171	134.259051	6036.127313	3.843762292	172.5210568	114.6649074	-10006.85007	3125.484153	1.183651638	-110.2560207	36.81538916	3.53870657	-108.8006635	149.3721211	0.066	0.042	0.024	0.064
Euchomenella heteroptera	EH-06	11/1/22	2	Euchomenella_sp._MN091	Lego_cal_15_point.csv	Blue bottle fly	IR, Spotlight on	use cal 2	manual	yes	55-160		complete	Stick	1.875017065	2.60273118	0.721174511	4.311149619	5.053596389	4.62644646	3.592001002	105.2376902	112.7868005	125.1661762	1.40241379	56.1920813	27.9599779	96.54352954	109.4766803	3376.421472	3.192263847	107.5534523	137.4983992	6399.196579	3.909289772	198.0651697	140.2257015	-13665.3174	3678.724853	1.210124677	-155.2655983	31.19383106	3.613209566	-164.9614118	169.2854099	0.077	0.034	0.043	0.075
Euchomenella heteroptera	EH-06	11/1/22	3	Euchomenella_sp._MN091	Lego_cal_15_point.csv	Blue bottle fly	IR, Spotlight on	^	manual	yes	145-250		complete	Stick	1.828492389	2.54214084	0.700178758	4.112713925	4.403633315	4.312121376	3.396381558	105.310816	105.4854469	107.9997908	1.366228105	43.52044917	31.51804198	106.9683363	94.60685384	2748.17233	3.032274033	89.25446279	133.3216645	5355.115043	3.565026838	150.0552892	115.2602648	-7561.2477	4127.456768	1.414032703	-101.1451731	49.2790187	3.671759224	-66.6793838	142.4202029	0.059	0.038	0.021	0.058
Euchomenella heteroptera	EH-06	11/1/22	4	Euchomenella_sp._MN091	Lego_cal_15_point.csv	Blue bottle fly	IR, Spotlight on	^	manual	yes	90-150		complete	Stick	1.91223451	2.642668372	0.721099531	4.205392891	4.457643307	4.367100418	3.723645409	108.6172911	109.73485	110.8164697	0.759937267	49.89613209	16.38057891	112.5516818	87.23473828	3695.356849	2.848840465	119.32416	129.3721711	7268.584381	3.696471545	208.8503381	109.7097025	-12557.98971	6522.560265	1.414515158	-173.2525789	91.4431443	3.696168687	-133.3425452	228.6220382	0.034	0.028	0.006	0.032
Euchomenella heteroptera	EH-06	12/20/22	5	Euchomenella_sp._MN091	Lego_cal_15_point.csv	Blue bottle fly	IR, Spotlight on	^	yes	yes	110 - 250	ok	complete	Stick	1.911735405	2.562572722	0.689001568	4.60473692	7.22253233	6.984788484	3.640376339	125.9514128	130.0910937	155.8605437	3.453908314	86.0112754	48.75788105	71.16073428	144.1838933	3456.478938	4.09554207	113.9497299	149.6722196	3583.78211	3.806879752	81.80249025	140.1345056	-7799.909307	3243.824085	1.298327885	-74.61794981	37.76541001	4.324243969	-76.13841723	92.07780759	0.088	0.054	0.034	0.083
Euchomenella heteroptera	EH-04	12/29/22	1	Euchomenella_sp._MN091	Lego_cal_15_point.csv	Blue bottle fly	IR, Spotlight on		yes	yes	ten - 90		complete	Stick	2.065543441	2.962443272	0.771510152	4.815202513	3.750310366	3.631379693	3.299964772	123.5117405	132.3929658	154.509074	1.491224855	45.11728978	39.28847093	134.6142719	110.6176001	3591.761069	3.737972475	119.3959701	118.971282	4548.593716	3.808564479	138.0685212	158.8950114	-11586.04218	3725.389584	1.778231065	-135.0819909	54.44455513	3.88447594	-144.7172979	170.7686571	0.038	0.024	0.014	0.048
Euchomenella heteroptera	EH-04	12/29/22	2	Euchomenella_sp._MN091	Lego_cal_15_point.csv	Blue bottle fly	IR, Spotlight on		yes	yes	30-95		complete	Stick	1.951390621	2.757266293	0.749946207	4.837154427	3.513325851	3.441977554	3.287111712	108.172776	109.2243914	119.078218	1.316645582	42.82084118	34.46821922	124.992998	80.64002751	4252.915462	2.787915474	136.4407058	110.1593315	5340.207143	3.572193871	175.4282876	83.69450769	-7949.774903	3955.164507	1.091663902	-69.84711128	45.70037149	3.359159281	-12.39577497	169.9492615	0.032	0.031	0.001	0.034
Euchomenella heteroptera	EH-04	12/29/22	3	Euchomenella_sp._MN091	Lego_cal_15_point.csv	Blue bottle fly	IR, Spotlight on	really crisp video!	yes	yes	75-140		complete	Stick	2.160592127	2.966323204	0.859420004	4.910679151	6.190108029	6.030502167	3.791155914	116.4141142	117.1948633	129.5656117	2.251949695	86.79727182	34.32656856	85.13723695	107.5133783	3427.247127	3.797220894	116.7859788	136.4914686	5867.851782	4.349761002	178.7249035	138.0484136	-13080.19338	5237.403493	2.034045211	-192.8907793	76.92152367	4.257833261	-163.4269106	185.2650646	0.034	0.03	0.004	0.038
Euchomenella heteroptera	EH-04	12/29/22	4	Euchomenella_sp._MN091	Lego_cal_15_point.csv	Blue bottle fly	IR, Spotlight on		yes	yes	one - 100		complete	Stick	2.095176754	2.885251741	0.765968857	4.934943138	6.755202995	6.771649386	3.717151912	115.4263357	115.1943919	132.5487995	2.919728199	89.97012566	40.82884139	74.17097185	104.1184971	3321.916792	3.748865288	123.7726941	142.3272448	5054.444851	4.458096336	150.9835674	123.9525655	-6039.883173	4331.053335	1.458691401	-73.71847909	64.3374038	3.750937369	-50.52327178	114.5984228	0.042	0.04	0.002	0.046
Euchomenella heteroptera	EH-04	12/29/22	5	Euchomenella_sp._MN091	Lego_cal_15_point.csv	Blue bottle fly	IR, Spotlight on		yes	yes	40-115		complete	Stick	2.071169766	2.893379225	0.855927909	4.911195507	5.337123885	5.315441996	4.132928789	108.3590446	109.0916666	116.4390173	1.655875801	59.00856486	30.261966	91.50817752	98.92875533	3376.72403	3.479085042	114.8743426	129.0258501	6462.299978	3.729570336	179.1569663	141.7887625	-10878.37828	6041.318879	1.919632242	-149.1877359	70.92501094	3.665460112	-134.8407267	156.8090291	0.034	0.026	0.008	0.036
Euchomenella heteroptera	EH-24	12/29/22	1	Euchomenella_sp._MN091	Lego_cal_15_point.csv	Blue bottle fly	IR, Spotlight on		yes	yes	30-115		complete	Stick	1.830758223	2.727634879	0.665306673	4.684252352	2.913515397	3.221372756	3.155329958	104.1515606	102.5130449	107.6705824	0.45598753	24.75773221	17.93538897	181.8780329	93.30175961	4085.993765	2.783821586	116.4942701	123.543627	6576.426192	3.559534506	212.1235535	158.9620612	-15110.87202	4166.769285	1.450617599	-171.2520369	71.15494952	3.625415669	-156.0985856	220.377142	0.053	0.025	0.028	0.051
Euchomenella heteroptera	EH-24	12/29/22	2	Euchomenella_sp._MN091	Lego_cal_15_point.csv	Blue bottle fly	IR, Spotlight on		yes	yes	125-190		complete	Stick	1.862930812	2.736024807	0.713392451	4.651268906	5.619141449	5.331826227	4.138557247	106.1625639	108.9744147	118.0921642	1.425820671	66.27459073	24.61354929	90.86678139	101.1110826	4121.644734	2.975130698	131.4394383	136.0927288	7037.556372	3.964690422	220.9504532	136.9393559	-13799.62935	4600.607375	1.378860918	-144.3994593	78.06899518	4.052718961	-166.3867618	207.5774554	0.039	0.03	0.009	0.04
Euchomenella heteroptera	EH-24	12/29/22	3	Euchomenella_sp._MN091	Lego_cal_15_point.csv	Blue bottle fly	IR, Spotlight on		yes	yes	90-155		complete	Stick	1.804331165	2.703825746	0.632903752	4.629600362	2.524915261	2.156515488	1.593202092	135.3755918	140.8713818	156.4471277	0.629604032	32.86985554	22.96657245	115.5797722	102.1946986	4885.074575	3.073719463	132.7504492	101.3956365	3460.278801	3.079930235	121.8996552	114.8240714	-10270.7372	4896.066331	0.880806151	-103.2605448	62.13397831	3.004196556	-93.9681508	125.3738401	0.029	0.017	0.012	0.041
Euchomenella heteroptera	EH-24	12/29/22	4	Euchomenella_sp._MN091	Lego_cal_15_point.csv	Blue bottle fly	IR, Spotlight on		yes	yes	35-115		complete	Stick	1.963302875	2.495356196	0.732764897	4.437223357	2.965833485	2.949258155	1.910053254	140.6281261	143.4469365	160.5588261	1.210719364	61.46736179	40.08664671	116.7425096	113.0928541	4111.465536	3.524245949	129.110058	103.8403337	4564.432894	3.049374385	149.6603518	149.5875809	-12376.00501	3003.613435	1.109618826	-118.7511253	27.47515019	3.366305306	-120.2259979	150.4631127	0.041	0.029	0.012	0.05
Euchomenella heteroptera	EH-24	12/29/22	5	Euchomenella_sp._MN091	Lego_cal_15_point.csv	Blue bottle fly	IR, Spotlight on		yes	yes	35-120		complete	Stick	1.830773127	2.58545464	0.707623191	4.413973584	4.423619656	4.451145939	3.797939154	145.2494916	145.2398416	165.7896235	1.63809023	61.05145131	38.36196488	122.4345146	116.3971245	4628.018022	3.625017321	147.0223488	114.3092068	4923.950918	3.524375823	165.7345817	110.911925	-13676.18609	3769.088307	1.410504203	-102.5065661	65.78825288	4.301185472	-143.7188951	189.0046468	0.041	0.036	0.005	0.044
Pseudocreobotra wahlbergii	PW011	6/12/22	1	Pseudocreobotra_occellata_MN017	Lego calibration Frames 12 point update.csv	Blue bottle	IR, Spotlight on		yes	yes	65-140		complete	Flower	0.916111612	1.317515393	0.719911176	1.210792051	2.323112289	2.320038092	1.613093389	124.9872324	124.9280697	107.7560851	1.138413944	46.84392659	49.65592042	94.60534491	59.70939275	6430.25775	1.205887923	112.7027791	91.97589512	7996.401202	1.319249839	125.2981755	68.92722562	-2041.74035	4664.748205	0.843369184	-27.49892704	38.43566516	1.789185434	-36.41636013	162.4250225	0.109	0.108	0.001	0.102
Pseudocreobotra wahlbergii	PW013	6/16/22	1	Pseudocreobotra_occellata_MN017	Lego calibration Frames 12 point update.csv	Blue bottle	IR, Spotlight on	Tracked flies movement, very impressive, forelegs come up well before the strike, mantis was sitting a bit oblique	manual	yes	150 - 205		complete	Flower	1.068725826	1.137310951	0.652984751	1.60390692	2.338824008	2.024553112	1.732264478	133.7935367	149.7660307	151.5502167	0.506671557	28.03938945	19.71747042	96.1395311	94.55358616	4094.668079	1.320387409	72.40116824	89.2690767	7644.992835	1.632765508	137.2701251	128.6676101	-11959.40725	6423.808456	1.29208614	-132.2677584	92.89493735	1.906453813	-126.5565609	149.8951341	0.026	0.012	0.014	0.036
Pseudocreobotra wahlbergii	PW013	6/16/22	2	Pseudocreobotra_occellata_MN017	Lego calibration Frames 12 point update.csv	Blue bottle	IR, Spotlight on	Mantis sitting laterally nicely; cal 1	manual	yes	160 - 215		complete	Flower	0.928002086	1.158660619	0.729148163	1.1695394	1.875140573	1.769504682	1.679703403	122.2336866	119.6928097	119.9618966	0.456407771	40.97993196	20.84925545	108.6469176	35.29076854	2144.177125	0.562278497	32.98419228	100.3141367	7670.399353	1.672921995	138.9653446	78.44474298	-5942.93025	5632.237486	1.075190562	-71.89627505	78.88560877	1.804481474	-73.64133383	145.4608599	0.021	0.011	0.01	0.023
Pseudocreobotra wahlbergii	PW013	6/16/22	3	Pseudocreobotra_occellata_MN017	Lego calibration Frames 12 point update.csv	Blue bottle	IR, Spotlight on	good strike, mantis was slightly off and grabbed fly and wire; cal 1	manual	yes	120-170		complete	Flower	1.067816539	1.217103518	0.84117365	0.594240932	3.52506083	2.725683562	2.105116047	124.0720988	119.4038011	103.4536242	1.087561046	51.88497015	30.88132863	89.95976176	72.27027676	5682.227954	1.069060948	54.50685903	113.2764395	8487.340301	1.918121515	157.1433182	115.4579388	-11327.713	6289.06378	1.565058957	-164.915249	104.9272918	2.583524394	-179.9388516	190.3075829	0.035	0.018	0.017	0.031
Pseudocreobotra wahlbergii	PW012	6/16/22	2	Pseudocreobotra_occellata_MN017	Lego calibration Frames 12 point update.csv	Blue bottle	IR, Spotlight on	cal 2	cannot find videos in file	cannot find videos in file	cannot find videos in file			Flower
Pseudocreobotra wahlbergii	PW013	7/1/22	4	Pseudocreobotra_occellata_MN017	Lego_cal_15_point.csv	Blue bottle	IR, Spotlight on	fly touched mantis before strike	manual	yes	30 - 80		complete	Flower	0.937266319	1.116274559	0.803772065	0.62796246	0.629015119	0.732276521	0.735529811	139.2979648	121.5337522	121.804182	0.354878005	26.44859924	46.21097503	183.1398538	86.90858611	5629.377876	1.167442305	67.98637757	24.32484954	2842.476863	0.469565594	40.94432947	86.64646137	-10338.85381	6775.81144	1.198124145	-135.4084347	76.82264358	0.917269641	-38.66481515	67.78083272	0.023	0.006	0.017	0.023
Pseudocreobotra wahlbergii	PW010	7/1/22	1	Pseudocreobotra_occellata_MN017	Lego_cal_15_point.csv	Blue bottle	IR, Spotlight on	lazy strike, fly touched mantis	yes	yes	90 - 140		complete	Flower	1.041793383	1.313290541	0.92077677	0.5758165	1.291286848	1.433531868	1.695294607	116.5545591	131.4051564	131.8408807	0.098790447	16.29145894	7.948405398	206.2896176	54.07581302	3320.957877	0.723752626	47.32143816	76.2287744	6446.312456	1.511757958	118.2081458	100.388363	-7743.838342	4878.480466	1.511319694	-104.8849678	87.14277895	2.05965543	-67.12782639	138.2764321	0.019	0.009	0.01	0.03
Pseudocreobotra wahlbergii	PW010	7/1/22	2	Pseudocreobotra_occellata_MN017	Lego_cal_15_point.csv	Blue bottle	IR, Spotlight on	cannot find videos	cannot find videos	cannot find videos	cannot find videos			Flower
Pseudocreobotra wahlbergii	PW012	8/27/22	3	Pseudocreobotra_occellata_MN017	Lego_cal_15_point.csv	Blue bottle	IR, Spotlight on		manual	yes	260 - 310		complete	Flower	1.075124585	1.337895776	0.930309819	0.899683396	2.495464105	2.454713782	2.444956142	124.3883167	123.4258144	116.3261253	0.251890173	20.79889461	10.11429093	122.075399	69.40522889	2601.93125	1.078422906	51.41246523	128.3027239	7529.811583	2.309534049	129.4650825	112.9157488	-9715.103708	6978.55225	1.777559405	-142.4686931	106.3322303	2.52556329	-113.0488608	155.5586541	0.029	0.016	0.013	0.033
Pseudocreobotra wahlbergii	PW011	8/27/22	2	Pseudocreobotra_occellata_MN017	Lego_cal_15_point.csv	Blue bottle	IR, Spotlight on	cannot find videos	cannot find videos	cannot find videos	cannot find videos			Flower
Pseudocreobotra wahlbergii	PW011	8/27/22	3	Pseudocreobotra_occellata_MN017	Lego_cal_15_point.csv	Blue bottle	IR, Spotlight on		manual	yes	30 - 80		complete	Flower	0.990888667	1.244387763	0.825167962	0.893179511	1.572227408	1.81083421	2.001624262	133.253288	123.1604245	123.4433823	1.059324043	40.07556038	68.34747984	196.0750262	112.8805138	5713.456076	1.624543374	75.62569589	122.6842018	7422.368778	2.027500118	135.115809	123.555084	-13048.01434	4080.159445	1.594927655	-200.9413684	59.00715018	2.505508986	-198.3410253	150.9530235	0.039	0.025	0.014	0.035
Pseudocreobotra wahlbergii	PW011	8/27/22	4	Pseudocreobotra_occellata_MN017	Lego_cal_15_point.csv	Blue bottle	IR, Spotlight on		manual	yes	115 - 180		complete	Flower	1.117968556	1.257576152	0.776720422	0.83609819	2.636949208	2.373904132	2.057014967	138.4380753	132.9057319	123.4635933	1.002753156	61.05975943	37.7658517	115.8074537	63.28517709	3366.209553	0.90276841	46.65736712	117.350864	8671.478372	2.01095293	142.0880258	115.7067997	-9658.847847	7450.825624	1.590567562	-120.1467409	99.94321584	2.485997246	-126.4993685	174.2336334	0.023	0.011	0.012	0.026
Pseudocreobotra wahlbergii	PW011	8/27/22	5	Pseudocreobotra_occellata_MN017	Lego_cal_15_point.csv	Blue bottle	IR, Spotlight on		manual	yes	130 - 170		complete	Flower	0.97100882	1.153611001	0.825334361	0.702816756	1.959323069	1.625940476	1.455212114	118.5389814	117.4112438	109.721908	0.578356102	39.87950006	28.78308166	130.4626454	63.71691245	4728.027823	0.929350259	57.09359836	104.5490153	7534.731893	1.699371522	131.663994	99.57134262	-9932.554605	7379.95644	1.48740076	-146.2659225	118.2404849	2.111628632	-90.65432663	172.1159215	0.02	0.011	0.009	0.027
Pseudocreobotra wahlbergii	PW011	8/27/22	6	Pseudocreobotra_occellata_MN017	Lego_cal_15_point.csv	Blue bottle	IR, Spotlight on		manual	yes	80 - 130		complete	Flower	1.120578819	1.217612585	0.76449225	0.850370321	1.945327749	2.186333838	2.018321752	127.0914848	131.7546625	139.0147326	0.914405613	61.1105543	46.79878114	168.4390163	89.09859121	4476.657728	1.58234223	81.52910276	138.8695693	9106.889317	2.489554184	190.3976995	110.5146682	-9983.327031	6490.22974	1.559871384	-146.8796843	94.63540261	2.852641686	-157.6826924	212.3434311	0.025	0.015	0.01	0.031
Pseudocreobotra wahlbergii	PW013	8/27/22	5	Pseudocreobotra_occellata_MN017	Lego_cal_15_point.csv	Blue bottle	IR, Spotlight on	fly was on top of platform, was flying around so movement was random	manual	yes	40 - 80		complete	Flower	0.84002384	1.286130545	0.738276489	0.945782617	1.950115982	1.895665614	1.829760808	98.59303216	101.9644588	107.7836942	0.044946179	37.18225771	2.229518899	108.7501661	65.68226693	4613.211252	1.025993531	56.53113741	84.91791874	8593.174132	1.406148039	141.0037457	113.4849647	-10264.22095	9679.354908	1.452253044	-124.1581583	107.4597851	2.059330538	-66.5992984	167.9602247	0.011	0.007	0.004	0.022
Pseudocreobotra wahlbergii	PW013	8/27/22	6	Pseudocreobotra_occellata_MN017	Lego_cal_15_point.csv	Blue bottle	IR, Spotlight on	cannot find videos	cannot find videos	cannot find videos	cannot find videos			Flower
Pseudocreobotra wahlbergii	PW012	9/9/22	4	Pseudocreobotra_occellata_MN017	Lego_cal_15_point.csv	Blue bottle	IR, Spotlight on		manual	yes	150 -210		complete	Flower	1.120996368	1.306117044	0.86250244	0.610460962	2.094306126	2.054203477	1.833491542	128.0515089	127.0538539	116.307405	1.020460292	37.93824444	49.12336935	140.5504599	90.43499944	3891.168571	1.341557443	51.2294441	131.928789	8163.856158	2.197952952	142.3544955	139.5167374	-11918.00414	12985.43837	1.772749244	-182.5300235	171.9874749	2.414748117	-148.4989128	154.3303012	0.052	0.04	0.012	0.04
Pseudocreobotra wahlbergii	PW012	9/9/22	5	Pseudocreobotra_occellata_MN017	Lego_cal_15_point.csv	Blue bottle	IR, Spotlight on		manual	yes	80-130		complete	Flower	1.014805727	1.438458495	0.712049983	0.535116522	2.19943415	2.132624692	2.226973572	136.3461953	129.5541197	124.3641694	0.569504439	22.17259777	25.46032199	137.1643849	91.02713997	4433.692015	0.905380949	39.83481047	128.1025451	8343.97547	2.050065607	145.9138248	121.3607595	-13159.64381	8431.90777	1.415231976	-134.4315021	112.7405252	2.571629032	-116.0204926	151.83629	0.035	0.026	0.009	0.031
Pseudocreobotra wahlbergii	PW012	9/9/22	6	Pseudocreobotra_occellata_MN017	Lego_cal_15_point.csv	Blue bottle	IR, Spotlight on		manual	yes	210 - 260		complete	Flower	1.090560028	1.390201398	0.79824289	0.51860088	2.741562835	2.705391852	2.742279247	113.4007981	113.3713415	109.377594	0.444540258	31.38540624	16.83080236	121.421462	65.99742287	5364.898977	0.757231273	47.21596146	116.8233016	7863.54097	2.165836386	172.2308481	125.6713245	-13585.50485	8912.729052	1.4389521	-205.5360836	83.96461273	2.536287658	-178.0645374	181.7166535	0.024	0.015	0.009	0.026
Pseudocreobotra wahlbergii	PW012	9/9/22	7	Pseudocreobotra_occellata_MN017	Lego_cal_15_point.csv	Blue bottle	IR, Spotlight on		manual	yes	135 - 180		complete	Flower	1.260965462	1.3850356	0.952311203	0.520676002	2.079065027	1.929806462	1.678457096	121.9694649	121.830142	116.606539	0.427439615	33.44283814	20.23945076	157.4767446	50.35104886	3827.687146	0.651888742	56.13203317	131.6611171	10275.12107	2.281082526	202.9813998	111.9171478	-12859.71105	7742.374459	1.7219464	-209.7258336	136.0035754	2.585704278	-202.4819633	239.9076536	0.017	0.011	0.006	0.023
Pseudocreobotra wahlbergii	PW05	1/1/23	1	Pseudocreobotra_occellata_MN017	Lego_cal_15_point.csv	Blue bottle	IR, Spotlight on		manual	yes	200 - 250		complete	Flower	1.140051758	1.433541463	0.91131198	0.804549189	2.894507588	2.770940553	2.268746414	129.8796112	131.0897158	119.075095	1.148264846	46.84732678	38.30499778	114.747251	69.8424679	5577.663145	0.949726449	87.53136663	112.6433839	7968.667825	1.984404167	137.0368125	92.14298692	-10473.85039	8271.27897	1.328993038	-204.4681266	142.1526166	2.851679173	-200.7418094	211.1669303	0.032	0.021	0.011	0.031
Pseudocreobotra wahlbergii	PW05	1/1/23	2	Pseudocreobotra_occellata_MN017	Lego_cal_15_point.csv	Blue bottle	IR, Spotlight on		manual	yes	50 - 95		complete	Flower	1.099128392	1.325392723	0.888588695	0.739568764	2.850819802	2.773931907	2.088954009	129.5116994	128.013829	119.6842099	1.018952501	64.43264542	35.66542444	120.7006219	79.33144152	4377.033747	1.245212868	70.34311863	118.9591262	8375.648232	2.123591196	167.4641063	115.4627629	-14596.55803	7812.193535	1.73419274	-199.6097456	123.9045951	2.862602433	-200.2740511	195.1131727	0.025	0.018	0.007	0.025
Pseudocreobotra wahlbergii	PW05	1/1/23	3	Pseudocreobotra_occellata_MN017	Lego_cal_15_point.csv	Blue bottle	IR, Spotlight on	really good video!	manual	yes	70 - 115		complete	Flower	1.198997735	1.288145065	0.824305462	0.636758338	2.112144617	2.006326707	1.709724027	147.365544	146.153154	139.8653364	0.406672654	60.52172647	18.98575407	112.7285116	58.4211691	3975.873676	0.993732331	60.36520929	111.7789297	6047.988178	2.195511122	135.2025306	89.18721207	-7756.90331	6991.618498	1.544753562	-131.4186463	122.1617298	2.625943206	-117.4889665	154.1827156	0.013	0.008	0.005	0.029
Pseudocreobotra wahlbergii	PW05	1/3/23	4	Pseudocreobotra_occellata_MN017	Lego_cal_15_point.csv	Blue bottle	IR, Spotlight on		manual	yes	130 - 190		complete	Flower	1.106212947	1.499030199	0.994245948	0.597873327	2.271636916	2.293593758	1.971051897	126.1652836	121.0836702	107.520582	0.728567609	31.56919038	32.03415113	126.5582928	68.81105438	3402.052174	0.786638182	40.26396552	99.83050428	5659.109699	1.582204178	96.13458194	118.4261091	-8109.882325	6338.791893	1.942272936	-113.6754788	131.9731867	2.256793841	-89.57485545	118.7340152	0.038	0.022	0.016	0.036
Pseudocreobotra wahlbergii	PW05	1/3/23	5	Pseudocreobotra_occellata_MN017	Lego_cal_15_point.csv	Blue bottle	IR, Spotlight on		manual	yes	100 - 150		complete	Flower	1.191123531	1.506606597	0.957943735	0.945930572	3.387303108	3.3382058	2.760102749	132.8059456	128.4861633	121.2803109	0.846666596	71.37525215	24.90774545	96.87325448	75.97789305	4896.311289	1.196958244	70.39528208	125.993134	7162.35225	2.092327324	123.966374	113.6433024	-11416.74627	6764.499725	1.874875784	-187.1450189	147.163845	2.693223457	-195.6573653	166.2807212	0.02	0.014	0.006	0.027
Pseudocreobotra wahlbergii	PW010	1/3/23	3	Pseudocreobotra_occellata_MN017	Lego_cal_15_point.csv	Blue bottle	IR, Spotlight on		manual	yes	85 - 140		complete	Flower	1.119419885	1.173555999	0.819465639	0.783208189	3.036111088	2.862127552	2.613732686	169.85208	169.5598823	152.8168789	0.477947372	19.37059446	15.688461	100.8965248	79.91394299	3018.507299	0.931484394	39.85043493	108.281702	7981.036425	1.832158419	134.3585694	112.625072	-7271.061876	5426.173932	1.428777624	-121.1454673	85.43211927	2.46377218	-129.2054049	159.9752781	0.035	0.014	0.021	0.037
Pseudocreobotra wahlbergii	PW010	1/3/23	4	Pseudocreobotra_occellata_MN017	Lego_cal_15_point.csv	Blue bottle	IR, Spotlight on		manual	yes	60 - 120		complete	Flower	1.087957441	1.135686118	0.776975208	1.084896224	1.558112996	1.716031308	2.16435094	142.3173031	127.6293003	113.5815075	0.310550382	14.4108026	19.96006225	180.7906368	72.56058054	3331.107674	1.308971541	60.41695485	95.94691581	6432.489037	1.707562395	108.122657	131.7233693	-11840.86596	6710.657231	1.72139424	-163.4852131	107.0821255	2.076030465	-138.253091	153.1235855	0.032	0.017	0.015	0.034
Pseudocreobotra wahlbergii	PW010	1/3/23	5	Pseudocreobotra_occellata_MN017	Lego_cal_15_point.csv	Blue bottle	IR, Spotlight on	great video	manual	yes	20 - 60		complete	Flower	1.029538523	1.302685868	0.891508221	0.716099476	2.66217598	2.537444946	1.832732113	139.5984468	146.0140172	144.170936	0.771382629	49.39641204	28.78735124	111.3283843	93.13524818	6600.365698	1.358678439	82.17364076	111.9962609	7433.411101	1.926178559	134.02742	118.7734184	-16135.53875	7002.308866	1.745206337	-252.9144196	119.5685705	2.583735903	-222.6661123	167.341002	0.023	0.017	0.006	0.024
Phyllocrania paradoxa	PP-04	6/22/22	1	Phyllocrania_paradoxa_MN011	Lego calibration Frames 12 point update.csv	Blue bottle fly	IR, Spotlight	fly touched mantis which prompted strike	manual	yes	300-350		complete	Dead Leaf	1.130982894	1.592074807	0.891609834	1.667245103	1.264586465	1.214050288	1.23222645	130.9618459	128.4449092	135.3465561	0.365348012	30.75919945	27.47502076	173.6474996	94.22993311	5484.961941	1.837767829	96.12660767	100.966398	7463.80855	1.700417779	124.7715284	118.2035071	-11869.39194	8167.695348	1.851168772	-195.3234249	116.0055285	1.748133199	-83.01118662	128.794195	0.026	0.017	0.009	0.029
Phyllocrania paradoxa	PP-02	7/5/22	1	Phyllocrania_paradoxa_MN011	Lego_cal__15_point.csv	Blue bottle fly	IR, Spotlight	ghost slightly angled upwards in lateral, striked on hanging fly - wingbeats stimulated hunting instinct	manual	yes	105 - 170	yes	complete	Dead Leaf	1.158392006	1.632154494	0.721965609	2.157732311	2.479888592	2.406833593	2.279570422	120.1047734	117.2575549	116.3747524	0.49801061	44.57238005	20.18231168	112.30009	74.28347793	3689.125834	1.482022161	64.06034187	109.9108731	8544.480901	1.996346834	159.6529451	110.8459949	-11593.91424	6509.077452	1.433190808	-160.9770553	82.00962976	2.288161105	-127.6626925	161.3508574	0.033	0.01	0.023	0.039
Phyllocrania paradoxa	PP-02	7/5/22	2	Phyllocrania_paradoxa_MN011	Lego_cal__15_point.csv	Blue bottle fly	IR, Spotlight		manual	yes	300 - 385		complete	Dead Leaf	0.945053163	1.365846835	0.670395429	2.027386578	2.222266285	2.204692844	2.193469947	118.5213534	115.9189661	114.3258855	0.349426427	35.63511525	16.00561026	131.419021	83.65024459	3209.440227	1.469167887	61.6217512	118.8354537	7855.916813	2.236036404	151.6490252	105.707355	-10469.66914	5189.993296	1.275988082	-119.0077461	73.33179281	2.436465726	-133.9835104	145.6266401	0.061	0.014	0.047	0.066
Phyllocrania paradoxa	PP-02	7/5/22	3	Phyllocrania_paradoxa_MN011	Lego_cal__15_point.csv	Blue bottle fly	IR, Spotlight		manual	yes	300 - 395		complete	Dead Leaf	0.945767216	1.303735629	0.713427908	2.008991517	2.276700242	2.135190943	2.066467546	129.7119351	127.9427242	129.0157689	0.427800142	42.2729917	18.65444262	115.2142902	80.49087837	2700.430246	1.55546811	57.2086179	101.6862059	7105.21151	1.921817139	140.9991918	94.92222503	-10612.75425	5094.342919	1.236088097	-134.7338418	69.54534547	2.247105884	-134.421879	142.6803061	0.068	0.014	0.054	0.074
Phyllocrania paradoxa	PP-02	7/5/22	4	Phyllocrania_paradoxa_MN011	Lego_cal__15_point.csv	Blue bottle fly	IR, Spotlight	fly touched mantises head which prompted strike	manual	yes	30 - 100		complete	Dead Leaf	1.205791301	1.510148989	0.823595671	1.736911073	0.518181439	0.518181439	0.531990223	171.1341665	171.1341665	168.2334599	0.093607821	5.305465141	17.9208886	313.2406268	106.4019111	3992.708725	1.78628298	75.36265041	35.59465471	1767.850654	0.886150435	38.03144419	81.56690813	-6435.245567	3067.396253	1.438686415	-91.87180476	54.71641218	1.108412996	-48.03695674	65.83733626	0.032	0.031	0.001	0.045
Phyllocrania paradoxa	PP-02	1/1/22	5	Phyllocrania_paradoxa_MN011	Lego_cal__15_point.csv	Blue bottle fly	IR, Spotlight		yes	yes	135 -245		complete	Dead Leaf	1.053602009	1.475687453	0.705750617	1.505423843	1.770268357	1.532522945	1.307667074	90.71738102	89.23971588	80.28420045	0.534348353	50.37575625	30.15009112	107.5294966	58.23169629	1980.148937	1.004432725	29.61193154	9.942348159	3900.787182	0.26169195	70.29968786	88.70199487	-6261.065377	2980.831864	1.039398757	-71.87944435	36.5558727	1.607306829	-35.9454962	61.08240518	0.083	0.032	0.051	0.096
Phyllocrania paradoxa	PP-02	1/1/22	6	Phyllocrania_paradoxa_MN011	Lego_cal__15_point.csv	Blue bottle fly	IR, Spotlight		manual	yes	40 - 110		complete	Dead Leaf	1.145453098	1.574401572	0.867313812	1.715255042	1.481215694	1.471277736	1.441806287	121.2459968	120.077443	117.5203303	0.083953611	14.80294228	5.672416998	149.4731422	51.56933815	2175.032798	0.949255985	38.30588481	77.15487488	4986.449952	1.687993303	111.562178	135.8322504	-12342.75086	6556.392917	1.901525886	-181.2264003	86.39812204	1.877312379	-123.262944	104.3321191	0.033	0.011	0.022	0.045
Phyllocrania paradoxa	PP016	1/26/23	1	Phyllocrania_paradoxa_MN011	Lego_cal__15_point.csv	Blue bottle fly	IR, Spotlight		yes	yes	130-190		complete	Dead Leaf	1.027451454	1.420789455	0.651870166	1.458834669	2.071423428	1.891605027	1.923379044	109.370741	106.7712081	104.2068194	0.393040262	24.87623112	17.97463567	118.7192329	85.92689868	3891.231894	1.565369582	62.46902148	117.8646163	10054.82036	2.139068966	192.7276618	80.96346345	-9141.12526	4177.873855	1.115456126	-100.2150382	82.25467346	1.990560751	-73.52990224	151.8854619	0.04	0.009	0.031	0.047
Phyllocrania paradoxa	PP016	1/26/23	2	Phyllocrania_paradoxa_MN011	Lego_cal__15_point.csv	Blue bottle fly	IR, Spotlight		yes	yes	170-235		complete	Dead Leaf	0.979857451	1.491999099	0.640183736	1.353262238	1.917180736	1.820060821	1.434834551	128.029141	129.8680919	132.7369433	0.745333378	41.6421482	38.46040068	123.983163	102.9029008	3459.523645	1.816674665	67.76436417	113.4320023	7023.786735	1.799967285	118.4433045	104.9435752	-12610.82533	5492.388868	1.184698216	-132.5722368	63.88865141	2.02379086	-75.51607007	114.9498872	0.045	0.02	0.025	0.052
Phyllocrania paradoxa	PP016	1/26/23	3	Phyllocrania_paradoxa_MN011	Lego_cal__15_point.csv	Blue bottle fly	IR, Spotlight		yes	yes	one-75		complete	Dead Leaf	0.912119345	1.340198633	0.563270864	1.300980502	2.234548078	2.123804632	1.781888158	109.1720119	113.1884545	115.4875814	0.493159187	28.47125093	21.70092459	113.7990612	93.47890266	3249.002055	1.535089238	50.06317371	110.1341451	6879.270439	2.021598656	143.2353137	100.4242647	-9042.263135	4992.465572	1.043395974	-60.53549022	55.54892577	2.20223239	-61.53829507	123.7989096	0.055	0.024	0.031	0.056
Phyllocrania paradoxa	PP016	1/26/23	4	Phyllocrania_paradoxa_MN011	Lego_cal__15_point.csv	Blue bottle fly	IR, Spotlight	back raptorial not open during the strike	yes	yes	90-150		complete	Dead Leaf	1.02987951	1.426575458	0.591623937	1.593351365	1.822708362	1.650927277	1.365206701	122.3907582	120.5182464	124.4789192	0.518150891	24.51547101	27.19752848	131.75953	108.3777003	5880.966841	1.830774794	78.99992041	141.0503622	9322.439598	2.031782741	141.8445185	94.92672418	-6412.589257	5843.883177	1.130109452	-107.0747991	80.03606562	2.032102714	-74.54043775	157.3264148	0.03	0.012	0.018	0.036
Phyllocrania paradoxa	PP016	1/26/23	5	Phyllocrania_paradoxa_MN011	Lego_cal__15_point.csv	Blue bottle fly	IR, Spotlight		yes	yes	60-120		complete	Dead Leaf	1.059396613	1.551712853	0.706336889	1.385942596	1.074981602	1.097487887	1.032153598	125.6106851	134.7008606	133.7912553	0.177585404	29.93189692	15.03019232	144.2412674	112.8440198	5165.214791	1.864774628	83.15062946	128.7447767	8249.396144	1.974482017	138.7883236	125.3733947	-13449.8721	8132.050265	1.789394133	-204.2367705	91.60880026	2.264864541	-130.2161914	133.1686073	0.022	0.013	0.009	0.038
Phyllocrania paradoxa	PP013	1/30/23	1	Phyllocrania_paradoxa_MN011	Lego_cal__15_point.csv	Blue bottle fly	IR, Spotlight	fly was on platform when strike happened	cant find 1-30 folder???					Dead Leaf
Phyllocrania paradoxa	PP013	1/30/23	2	Phyllocrania_paradoxa_MN011	Lego_cal__15_point.csv	Blue bottle fly	IR, Spotlight		cant find 1-30 folder???					Dead Leaf
Phyllocrania paradoxa	PP018	2/9/23	1	Phyllocrania_paradoxa_MN011	Lego_cal__15_point.csv	Blue bottle fly	IR, Spotlight		yes	yes	110-145		complete	Dead Leaf	0.916411476	1.5584146	0.755811123	1.412718887	1.794606774	1.768608093	1.69162653	85.02549841	84.32468387	83.99992905	0.296154278	68.79644115	16.57036387	153.6884811	76.66885912	3885.661712	1.111629774	52.60696639	107.2692377	8561.971454	1.723612989	161.4559001	123.1319595	-13064.63335	12075.66556	1.720321722	-158.8286828	139.3502928	2.238750644	-92.2916159	162.4199703	0.021	0.013	0.008	0.027
Phyllocrania paradoxa	PP018	2/9/23	2	Phyllocrania_paradoxa_MN011	Lego_cal__15_point.csv	Blue bottle fly	IR, Spotlight	fly on platform	yes	yes	175-215		complete	Dead Leaf	1.131239222	1.542275131	0.640284222	1.345881979	1.715423832	1.780765548	1.589854762	93.13046409	89.89419961	86.32698942	0.371438109	24.56108006	20.91179864	117.5939798	55.98984175	2840.003168	1.010609487	51.69293328	70.21619644	5352.627039	1.513271813	122.7679024	99.57070248	-8726.294173	6175.614647	1.08350871	-83.19757045	60.36724196	1.649968363	-41.32669413	124.9860051	0.024	0.011	0.013	0.047
Phyllocrania paradoxa	PP018	2/9/23	3	Phyllocrania_paradoxa_MN011	Lego_cal__15_point.csv	Blue bottle fly	IR, Spotlight	FANTASTIC STRIKE	yes	yes	60-110		complete	Dead Leaf	0.984646575	1.545940664	0.631211288	1.639136309	1.297581135	1.368517453	1.986317334	124.6581762	117.120809	115.8983836	0.450024387	112.7776225	34.19832768	220.6114004	111.5101223	5767.622835	2.029715983	76.40610132	137.6117696	7206.77877	2.252226745	130.8085414	97.72410172	-10015.91543	6639.791818	1.251349981	-125.8557862	70.62682541	2.447181783	-79.76393422	123.4407357	0.033	0.021	0.012	0.034
Phyllocrania paradoxa	PP013	2/9/23	3	Phyllocrania_paradoxa_MN011	Lego_cal__15_point.csv	Blue bottle fly	IR, Spotlight	fly barely touching platform	yes	yes	ten-65		complete	Dead Leaf	1.105913477	1.471146615	0.643209149	1.559087993	2.3593974	2.393337045	2.068877023	91.55005427	90.41295412	89.27161279	0.397468115	46.48936522	17.71701663	127.643388	70.60491754	4259.634024	1.317779375	82.47440779	127.6192159	8733.782572	1.94989456	184.6339343	105.247976	-8182.873769	12696.64302	1.327129503	-134.4684315	100.9753651	2.504547877	-101.2812779	192.4058246	0.022	0.012	0.01	0.028
Phyllocrania paradoxa	PP013	2/9/23	4	Phyllocrania_paradoxa_MN011	Lego_cal__15_point.csv	Blue bottle fly	IR, Spotlight	mantis slightly facing away, edgertonic bugged, view 2 did not save						Dead Leaf
Phyllocrania paradoxa	PP018	2/10/23	4	Phyllocrania_paradoxa_MN011	Lego_cal__15_point.csv	Blue bottle fly	IR, Spotlight		yes	yes	75-140		complete	Dead Leaf	1.012185646	1.580857559	0.786192254	1.25789754	2.297767178	2.122025611	2.025349033	101.3798375	105.8906544	103.8801783	0.395477912	34.17014116	16.56757612	104.153695	83.78050821	4175.091349	1.39738243	61.91492158	117.9872508	8549.895187	1.77750696	129.7611726	99.26633499	-6582.104674	7756.619099	1.372254423	-84.49084626	107.7664858	2.074913039	-58.21857278	133.5523139	0.031	0.012	0.019	0.036
Phyllocrania paradoxa	PP018	2/10/23	5	Phyllocrania_paradoxa_MN011	Lego_cal__15_point.csv	Blue bottle fly	IR, Spotlight	Fly touched mantis	yes	yes	105-160		complete	Dead Leaf	1.068502232	1.483007482	0.738439044	1.48817624	0.59942009	0.551626358	0.530446721	128.9670486	130.2438677	129.3855582	0.066387814	16.18297754	9.514949636	130.7080321	84.33214176	5371.430774	1.565445773	84.65797864	1.586335649	3558.386993	0.892543295	60.56658146	110.4968705	-8059.544851	6948.682935	1.208288612	-97.86721097	73.94861924	1.346719682	2.72602264	67.83325408	0.011	0.002	0.009	0.027
Phyllocrania paradoxa	PP018	2/10/23	6	Phyllocrania_paradoxa_MN011	Lego_cal__15_point.csv	Blue bottle fly	IR, Spotlight		yes	yes	010-045		complete	Dead Leaf	1.015888938	1.536242223	0.580311213	1.391394795	2.590044475	2.572970959	2.312949027	58.9525276	58.50876857	56.20248673	0.568185272	53.64693026	21.78820024	86.90568956	48.68664994	4258.163661	0.778113057	77.76660107	91.6468418	6846.444187	1.353405218	118.9565793	98.86133184	-8705.369854	6706.876382	1.061216383	-122.7772413	75.06840947	1.668215803	-60.91222544	120.9739595	0.023	0.014	0.009	0.026
Phyllocrania paradoxa	PP013	2/16/23	5	Phyllocrania_paradoxa_MN011	Lego_cal__15_point.csv	Blue bottle fly	IR, Spotlight	fly touched platform, mantis grabbed platform	manual	yes	75-120		complete	Dead Leaf	1.178233612	1.556579763	0.680096213	1.41190866	1.690375174	1.578613905	1.686931819	84.66164519	80.85029446	69.82329581	0.625967046	59.96969247	37.32958897	146.4280373	60.75644648	4810.836922	1.093480868	98.27362838	102.3744289	8072.003438	1.726833707	165.8944156	77.77359187	-6896.593995	7246.660184	0.962679624	-102.982459	100.1639045	1.662333729	-82.4184869	188.2148281	0.031	0.023	0.008	0.025
Phyllocrania paradoxa	PP013	2/16/23	6	Phyllocrania_paradoxa_MN011	Lego_cal__15_point.csv	Blue bottle fly	IR, Spotlight	great strike	manual	yes	25-65		complete	Dead Leaf	1.149127358	1.539353537	0.716600794	1.395414362	2.458264527	2.201878355	2.185522207	105.9451568	108.2769596	107.2296791	0.37730225	49.99644459	15.34243	114.9550608	73.83200115	4095.165887	1.438301269	69.88864063	108.0758738	8609.5055	1.852656937	184.9154242	105.9725386	-12337.30538	6709.748318	1.342871372	-204.7281569	84.55686272	2.273081553	-150.6845179	246.8452521	0.02	0.008	0.012	0.026
Phyllocrania paradoxa	PP017	2/28/23	1	Phyllocrania_paradoxa_MN011	Lego_cal__15_point.csv	Blue bottle fly	IR, Spotlight	dorsal view partially obscures mantis						Dead Leaf
Phyllocrania paradoxa	PP017	2/28/23	2	Phyllocrania_paradoxa_MN011	Lego_cal__15_point.csv	Blue bottle fly	IR, Spotlight		manual	yes	80-125		complete	Dead Leaf	0.936746515	1.454522441	0.628334185	1.280131031	1.231898825	1.246859895	1.730494844	87.09503191	115.1032638	107.1344415	0.109503445	80.04374326	8.276768675	178.508668	50.44251907	3326.122261	0.892776905	55.68795937	80.1035124	7702.975419	1.49604935	150.4231277	104.8729533	-7565.718868	6282.46612	1.258070307	-99.60484181	76.83114039	2.024039486	-109.3865826	171.8985852	0.022	0.008	0.014	0.028
Phyllocrania paradoxa	PP017	2/28/23	3	Phyllocrania_paradoxa_MN011	Lego_cal__15_point.csv	Blue bottle fly	IR, Spotlight	perfect ghost video	manual		80-130		complete	Dead Leaf	1.083984332	1.380868767	0.692219041	1.724132418	1.968204852	1.968688352	1.900758245	121.3439744	114.7405324	115.3603121	0.379318968	38.32373636	19.07952757	145.6608509	77.57750091	3937.282931	1.413751641	77.09217716	4.062124957	10125.62192	2.125311213	209.1615001	103.6640114	-12747.0008	6664.321377	1.313988184	-120.7563672	94.62116486	2.361429194	-101.5772238	172.9219497	0.035	0.012	0.023	0.041
Phyllocrania paradoxa	PP017	2/28/23	4	Phyllocrania_paradoxa_MN011	Lego_cal__15_point.csv	Blue bottle fly	IR, Spotlight						complete	Dead Leaf	1.116808295	1.482645198	0.710145669	1.313124778	1.411000381	1.36448297	1.240935566	122.8170903	118.2408741	119.9341922	0.181824015	15.02462766	13.2882719	109.9084506	98.08202404	4039.136375	1.530744596	63.55073137	93.79567389	5363.872066	1.710974103	79.32581084	126.9920505	-14672.40432	6085.302	1.486479687	-211.9784408	60.18573598	1.544780917	-95.72684015	90.76422789	0.025	0.017	0.008	0.045
Phyllocrania paradoxa	PP017	3/21/23	5	Phyllocrania_paradoxa_MN011	Lego_cal__15_point.csv	Blue bottle fly	IR, Spotlight		manual	yes	25 - 80		complete	Dead Leaf	0.983389318	1.471159481	0.660558368	1.6297192	1.911641765	1.906752661	1.970801675	86.77977259	86.45896357	82.07067287	0.308136698	14.71268274	16.11141004	127.2902882	74.85808888	3584.820919	1.46958653	72.1544103	119.5817734	7916.916562	1.745833856	118.9455871	99.57545345	-7200.083577	5897.923394	1.26621617	-113.6435457	88.20103493	2.013279274	-43.99819146	112.5306426	0.031	0.022	0.009	0.036
Deroplatys truncata	DT-07	12/29/22	1	Deroplatys_truncata_MN349	Lego_cal_15_point.csv	Blue bottle fly	IR, Spotlight on		yes	yes	1-100		complete	Dead Leaf	1.530772572	2.513138155	0.923599706	2.903950687	3.296565028	3.577196793	3.517019185	99.51235434	97.71410967	103.6938491	0.968718295	59.2166103	31.27791692	122.812469	74.32949454	1827.627758	2.182234975	59.40440432	111.1205576	5044.97991	2.778179751	142.8504629	141.8676115	-10716.02527	3992.233379	2.107186369	-169.0658739	69.29541769	2.580983755	-107.6216519	127.6842741	0.049	0.032	0.017	0.076
Deroplatys truncata	DT-07	12/29/22	2	Deroplatys_truncata_MN349	Lego_cal_15_point.csv	Blue bottle fly	IR, Spotlight on		yes	yes	230-330		complete	Dead Leaf	1.532931233	2.360443408	0.826797111	2.691277086	2.597884502	2.103702305	1.494114133	117.8762768	115.7203197	109.1864613	0.728733822	45.27231368	26.81298697	123.7385643	98.91387117	2281.218465	2.537006586	72.57102844	125.7143774	4605.16363	3.339204916	132.6146901	115.1098773	-7038.302385	3130.503054	1.557873953	-101.2478037	57.44717669	2.823215902	-92.18149152	112.507346	0.064	0.029	0.035	0.085
Deroplatys truncata	DT-07	12/29/22	3	Deroplatys_truncata_MN349	Lego_cal_15_point.csv	Blue bottle fly	IR, Spotlight on		yes	yes	75-175		r crashed	Dead Leaf
Deroplatys truncata	DT-07	12/29/22	4	Deroplatys_truncata_MN349	Lego_cal_15_point.csv	Blue bottle fly	IR, Spotlight on		yes	yes	75-185		r crashed	Dead Leaf
Deroplatys truncata	DT-07	12/29/22	5	Deroplatys_truncata_MN349	Lego_cal_15_point.csv	Blue bottle fly	IR, Spotlight on	strike in dorsal view obscured	yes					Dead Leaf
Deroplatys truncata	DT-07	12/29/22	6	Deroplatys_truncata_MN349	Lego_cal_15_point.csv	Blue bottle fly	IR, Spotlight on		yes	yes	10-100		complete	Dead Leaf	1.861525557	2.529000455	0.97515719	2.377031571	2.199457672	2.33856707	3.076442264	98.09155853	96.22663892	93.20485779	0.709158846	20.77364642	31.2319251	218.4704589	85.71114253	2890.467591	2.48320876	77.20016774	142.3747976	6810.29702	3.918281354	215.0579914	143.6800635	-12163.48737	3467.560329	2.369608925	-234.113777	102.2125788	4.23997214	-219.0421008	207.1557114	0.047	0.032	0.015	0.052
Deroplatys truncata	DT-09	1/26/23	1	Deroplatys_truncata_MN349	Lego_cal_15_point.csv	Blue bottle fly	IR, Spotlight on		yes	yes	130 - 290		complete	Dead Leaf	1.602332979	2.365663561	0.904140485	2.748568966	2.691453947	2.337485736	2.258009136	121.1761767	118.3088989	119.2853998	0.575484421	22.30380358	20.32347066	128.9771296	89.0376982	2606.891311	2.601870575	87.28733794	103.7400768	6259.112134	3.161640372	186.3240553	77.90192386	-6205.289793	1881.65361	1.485151742	-109.8402038	52.15638	3.287047607	-236.703865	140.0408935	0.092	0.013	0.079	0.1
Deroplatys truncata	DT-09	1/26/23	2	Deroplatys_truncata_MN349	Lego_cal_15_point.csv	Blue bottle fly	IR, Spotlight on		yes	yes	220-310		complete	Dead Leaf	1.631351845	2.34713916	0.833859327	2.472490846	2.655540074	2.277410839	2.077539435	125.925119	130.1216607	130.3591049	0.794296008	36.21297852	31.09625092	131.3728296	107.6593867	2607.941636	3.264659367	73.26649011	132.621956	4722.666957	3.450827622	132.3261091	81.89105279	-3797.461017	2041.152936	1.051762651	-55.90217061	33.63880588	3.219660677	-74.89622013	109.5779349	0.095	0.053	0.042	0.11
Deroplatys truncata	DT-09	1/26/23	3	Deroplatys_truncata_MN349	Lego_cal_15_point.csv	Blue bottle fly	IR, Spotlight on		yes	yes	150-230		complete	Dead Leaf	1.614937301	2.210559922	0.986458423	2.758183531	2.487200193	2.409026139	2.167146739	124.2527407	130.6856811	130.2359792	0.42969086	23.03601972	17.0942103	124.4365109	81.09300482	1924.404955	2.508225618	63.73877945	98.97259896	6298.597013	2.946340593	189.813962	62.14525251	-7521.6581	2216.983047	1.08292322	-144.4513567	62.69605279	2.831136164	-97.29354131	171.0663494	0.054	0.023	0.031	0.067
Deroplatys truncata	DT-09	1/26/23	4	Deroplatys_truncata_MN349	Lego_cal_15_point.csv	Blue bottle fly	IR, Spotlight on		yes	yes	300-415		complete	Dead Leaf	1.589598311	2.171100377	0.944437262	2.353476874	1.768709372	1.756184067	1.722181888	127.9533373	121.7521613	118.0332364	0.393322945	57.40622475	21.42105026	179.8248648	75.96175606	1773.706432	2.289907161	57.65767195	110.9944814	6033.631542	3.143163392	179.6311267	78.10934233	-6326.768209	2255.047312	1.332710531	-92.98073944	50.15653877	2.693445767	-97.31711591	128.6216068	0.055	0.009	0.046	0.069
Deroplatys truncata	DT-09	1/26/23	5	Deroplatys_truncata_MN349	Lego_cal_15_point.csv	Blue bottle fly	IR, Spotlight on	part of the strike obscured	yes	yes	180-240		complete	Dead Leaf	1.788859476	2.26486089	1.006223757	2.27025376	2.779096767	2.559218698	2.5168502	97.44737068	98.07595737	98.63421072	0.378477245	58.56532435	13.87390441	123.9079114	65.99066787	2254.703285	2.106387083	83.050475	111.0463006	6520.50179	3.128071521	202.1995158	60.68660946	-4191.493596	3419.797774	1.596133633	-103.1364946	94.43711336	3.010390868	-77.30538998	215.4453868	0.027	0.006	0.021	0.072
Deroplatys truncata	DT-09	1/26/23	6	Deroplatys_truncata_MN349	Lego_cal_15_point.csv	Blue bottle fly	IR, Spotlight on		yes	yes	475-585		complete	Dead Leaf	1.707549033	2.129227531	0.78137712	2.683915494	2.133510416	2.14610311	2.026623839	128.8758981	129.5458768	128.615453	0.367748477	42.16790148	17.17938074	169.7448195	78.77836564	2049.323242	2.247472993	71.1357457	100.2176719	4358.796308	2.69541794	117.2839015	93.78952213	-5218.83725	2707.634023	1.125294529	-69.09423514	38.38058688	2.416739134	-83.32237881	108.1337093	0.055	0.037	0.018	0.085
Deroplatys truncata	DT-08	5/26/23	1	Deroplatys_truncata_MN349	Lego_cal_15_point.csv	Blue bottle fly	IR, Spotlight on	fly touched mantis, barely a strike						Dead Leaf
Deroplatys truncata	DT-08	5/26/23	2	Deroplatys_truncata_MN349	Lego_cal_15_point.csv	Blue bottle fly	IR, Spotlight on		yes	yes	165-235		complete	Dead Leaf	1.733272243	2.379869966	0.948921525	2.511197128	3.207195605	3.232784383	3.247621813	105.4991416	104.5323104	101.9991257	0.354253218	16.06713005	11.71923157	148.5959244	57.98146031	1600.287348	1.97085119	58.12196998	114.9282153	6717.51367	3.414353281	235.9415117	128.8947112	-15061.73602	4877.936994	1.843856134	-225.5987022	72.67931501	3.58966362	-169.0456725	208.4349345	0.033	0.021	0.012	0.042
Deroplatys truncata	DT-08	5/26/23	3	Deroplatys_truncata_MN349	Lego_cal_15_point.csv	Blue bottle fly	IR, Spotlight on		yes	yes	15 - 90		complete	Dead Leaf	1.609926855	2.426415213	0.922091762	2.500064425	2.614682277	2.663189383	2.534294044	119.380064	116.5611793	116.2975648	0.21929228	12.7136665	8.39492117	150.6039154	79.67187092	2884.333505	2.422733931	79.95839511	121.6082306	5609.186569	3.111694284	175.6667326	129.8482751	-10609.61569	3492.968138	1.81403412	-172.7322572	55.68964421	3.396058691	-133.7827923	168.1652868	0.032	0.016	0.016	0.053
Deroplatys truncata	DT-08	5/26/23	4	Deroplatys_truncata_MN349	Lego_cal_15_point.csv	Blue bottle fly	IR, Spotlight on	fly touched mantis, dorsal view blocked for latter part of strike, unusable						Dead Leaf
Deroplatys truncata	DT-08	5/26/23	5	Deroplatys_truncata_MN349	Lego_cal_15_point.csv	Blue bottle fly	IR, Spotlight on		yes	yes	35 - 110		complete	Dead Leaf	1.440907839	2.352014492	0.878993175	2.388639386	3.093060407	2.871250888	3.099584417	66.30324829	68.82230973	65.93380023	0.350290691	34.71536863	11.43045765	119.4858645	42.89981704	2649.965963	1.091288432	67.81890179	97.11967876	7379.416523	2.574515512	182.5665868	94.53563865	-7263.753995	5566.409488	1.44987974	-95.65522966	90.48151069	2.720571714	-85.13025199	150.5627228	0.043	0.014	0.029	0.065
[truncated: 43 more columns]
