# Supplementary material for: Many-to-one mapping in Mantodea: camouflage strategy and phylogeny drive strike variation in prey capture with raptorial forelegs
Source: J Exp Biol. 2025 Oct 13;228(19):jeb250626. doi: 10.1242/jeb.250626 (PMC12579948; doi:10.1242/jeb.250626)
Supplement: Dataset 2. R Markdown code that includes all data cleanup, transformation, analyses and raw figures. [file jexbio-228-250626-Dataset2.zip]

Archive with 1 entries (1 files):
- GarikipatiEA 2025.Rmd
