# Supplementary material for: Many-to-one mapping in Mantodea: camouflage strategy and phylogeny drive strike variation in prey capture with raptorial forelegs
Source: J Exp Biol. 2025 Oct 13;228(19):jeb250626. doi: 10.1242/jeb.250626 (PMC12579948; doi:10.1242/jeb.250626)
Supplement: Dataset 2. R Markdown code that includes all data cleanup, transformation, analyses and raw figures. [file jexbio-228-250626-Dataset2.zip › GarikipatiEA 2025.Rmd]

---
title: "Garikipati EA 2025"
author: "CEO"
date: "2025-07-16"
output:
  html_document:
    toc: true
    toc_float: true
---

```{r setup, include=FALSE}
knitr::opts_knit$set(root.dir = "/Users/coufiero/Library/CloudStorage/OneDrive-TowsonUniversity/Documents - Oufiero Lab/Analyses")
```

# Overview
This R Markdown includes the code for the analyses and figures associated with "Many to One Mapping in Mantodea: Camouflage Strategy and Phylogeny Drive Strike Variation in Prey Capture with Raptorial Forelegs"

To run the code, the following datasets are needed:
"Mantis.nex.txt" (from the Svenson and Whitting 2009 paper)
"Lohit_Final_Log.csv"

## Read in libraries

```{r cars}
library(phytools)
library(geiger)
library(MCMCglmm)
library(tidyverse)
library(caper)
library(emmeans)
library(MuMIn)
library(vegan)
```


## Read in data files and transform variables

```{r}
tree<-read.nexus("Mantis.nex.txt")
data<-read.csv("Lohit_Final_Log.csv")
#take absolute values for tibia since it is a flexion resulting in a negative value
data$abs_tibia_AV <-abs(data$Tibia_AV_min)
data$abs_tibia_LV <-abs(data$Tibia_LV_min)
data<-data[complete.cases(data[,16:95]), ]


#trim rows for ecomorph and species, remove blank spaces
data$Species <- trimws(data$Species) #trimws removes leading or trailing character space
test_sp_df <- as.factor(data$Species)
droplevels(test_sp_df, exclude = "")
data$Species <- test_sp_df

data$Ecomorph <- trimws(data$Ecomorph) #trimws removes leading or trailing character space
test_eco_df <- as.factor(data$Ecomorph)
droplevels(test_eco_df, exclude = "")
data$Ecomorph <- test_eco_df

#get three fastest strikes based upon tibia and femur angular velocities
max.data <- data%>% group_by(Mantis) %>% arrange(desc(abs_tibia_AV), desc(Femur_AV)) %>%
  slice(1:3) %>%
  ungroup()
 max.data<-as.data.frame(max.data) 

#aggregate by species 
data.1<-aggregate(max.data[,16:93], by=list(Tip.label=max.data$Phylo,max.data$Species),
FUN=mean, na.rm=TRUE)
#tree<-read.nexus("Mantis.nex.txt")
colnames(data.1)[2] ="species"
#prunning the tree to match morphology data
row.names(data.1)<-data.1[,1]
foo<-name.check(tree, data.1)
print(foo)
#remove tips from tree with no data
tree.1<-drop.tip(tree, foo$tree_not_data)
plot(tree.1)

overlap <- name.check(tree.1, data=data.1)
overlap 

is_tip <- tree.1$edge[,2] <= length(tree.1$tip.label)
ordered_tips <- tree.1$edge[is_tip, 2]
tree.1$tip.label[ordered_tips]
data.1<-data.1[tree.1$tip.label,]
attach(data.1)
name.check(tree.1, data.1)
inv.phylo<-inverseA(tree.1,nodes="TIPS",scale=FALSE)
prior2<-list(G=list(G1=list(V=1,nu=0.02),G2=list(V=1,nu=0.02)),
   R=list(V=1,nu=0.02))

  
#morphology data
morpho_df <- data.frame(max.data$Body_length, max.data$Tibia_length, max.data$Femur_Length, max.data$Coxa_length)

#total data frame for final PCA includes 16 variables in this study
total_df <- data.frame(max.data$Coxa_LV, max.data$Femur_LV, max.data$Coxa_AV, max.data $Femur_AV, max.data$abs_tibia_AV, max.data$abs_tibia_LV, max.data$Coxa.start, max.data$Approach.Time, max.data$PP_angle_st, max.data$PP_dist_cm_st, max.data$BD_veloc_cm.s, max.data$BD_dist_cm, max.data$TTPC.Sweep, max.data$CF_lateral_disp, max.data$FT_lateral_disp, max.data$tib_lateral_disp)


```

# Analyses

## Principal Component Analysis on morphology based on 3 maximum attempts

```{r}
#morpho
pca_morpho <- princomp(morpho_df, cor = TRUE)
max.data$mPC1<-pca_morpho$scores[,1]  
max.data$mPC2<-pca_morpho$scores[,2]
summary(pca_morpho)
```

## PCA on 16 kinematic variable based on 3 maximum attempts
```{r}
pca_total <- princomp(total_df, cor = TRUE)
sum.pca<-summary(pca_total)

#loadings for each PC axis
#pca_total$loadings
kine_pca<-pca_total$loadings
#unblock following to lines to save PCA loadings and summary
#write.csv(kine_pca,"kine_pca.csv")
#write.csv(sum.pca,"sum_pca.csv")

bstick_total <- screeplot(x = pca_total, bstick = TRUE, type = c("barplot", "lines"),npcs = min(10, length(pca_total$sdev)), ptype = "o", bst.col = "red", bst.lty = "solid", xlab = "Component", ylab = "Inertia", main = deparse(substitute(pca_total))) 

bstick_total
max.data$total_PC1<-pca_total$scores[,1]
max.data$total_PC2<-pca_total$scores[,2]
max.data$total_PC3<-pca_total$scores[,3]
```

### PCA summary statistics and loadings for 16 kinematic traits
```{r}
#summary statistics to get proportional variances
sum.pca

#loadings for each PC axis
pca_total$loadings
```

## PGLMM effects camouflage on morphology

```{r}
#aggregate by individual
data.2<-aggregate(max.data[,16:100], by=list(max.data$Species,max.data$Phylo,max.data$Mantis,max.data$Ecomorph),
FUN=mean, na.rm=TRUE)   
colnames(data.2)[1] ="species"
colnames(data.2)[2] ="phylo"
colnames(data.2)[3] ="Mantis"
colnames(data.2)[4] ="Ecomorph"
   
data.2$spec_mean_mPC1<-sapply(split(data.2$mPC1,data.2$phylo),mean)[data.2$phylo]
data.2$within_spec_mPC1<-data.2$mPC1-data.2$spec_mean_mPC1       

data.2$spec_mean_mPC2<-sapply(split(data.2$mPC2,data.2$phylo),mean)[data.2$phylo]
data.2$within_spec_mPC2<-data.2$mPC2-data.2$spec_mean_mPC2
```

### Morpho PC1 reults

```{r}
#morpho PC1   
model_mPC1<-MCMCglmm(mPC1~Ecomorph,
    random=~phylo+species,family="gaussian",
    ginverse=list(phylo=inv.phylo$Ainv),prior=prior2,data=data.2,
    nitt=1000000,burnin=1000,thin=500,scale=TRUE,verbose=FALSE)
  summary(model_mPC1)   
m<-emmeans(model_mPC1,specs=~Ecomorph,data=data.2)
summary(m,freq=TRUE)
summary(pairs(m),freq=TRUE)
#no differences
#lambda Morpho PC 1
lambda <- model_mPC1$VCV[,'phylo']/
 (model_mPC1$VCV[,'phylo']+model_mPC1$VCV[,'species']+
 model_mPC1$VCV[,'units'])
#lambda Morpho PC 1
mean(lambda)
```

### Morpho PC 2 results

```{r}
#Morpho PC2
model_mPC2<-MCMCglmm(mPC2~Ecomorph,
    random=~phylo+species,family="gaussian",
    ginverse=list(phylo=inv.phylo$Ainv),prior=prior2,data=data.2,
    nitt=1000000,burnin=1000,thin=500,scale=TRUE,verbose=FALSE)
  summary(model_mPC2)
m<-emmeans(model_mPC2,specs=~Ecomorph,data=data.2)
summary(m,freq=TRUE)
summary(pairs(m),freq=TRUE)
#no differences
lambda <- model_mPC2$VCV[,'phylo']/
 (model_mPC2$VCV[,'phylo']+model_mPC2$VCV[,'species']+
 model_mPC2$VCV[,'units'])
#lambda Morpho PC 2
mean(lambda)
```

## PGLMM effects camouflage and morphology PC 1-2 on Kinematic PC 1-3 

### Kinematic PC 1
```{r}
model_kPC1<-MCMCglmm(total_PC1~Ecomorph+spec_mean_mPC1+within_spec_mPC1+spec_mean_mPC2+within_spec_mPC2,
    random=~phylo+species,family="gaussian",
    ginverse=list(phylo=inv.phylo$Ainv),prior=prior2,data=data.2,
    nitt=1000000,burnin=1000,thin=500,scale=TRUE,verbose=FALSE)
  summary(model_kPC1)   
lambda <- model_kPC1$VCV[,'phylo']/
 (model_kPC1$VCV[,'phylo']+model_kPC1$VCV[,'species']+
 model_kPC1$VCV[,'units'])
#lambda full model
mean(lambda)


model_kPC1.1<-MCMCglmm(mPC1~Ecomorph,
    random=~phylo+species,family="gaussian",
    ginverse=list(phylo=inv.phylo$Ainv),prior=prior2,data=data.2,
    nitt=1000000,burnin=1000,thin=500, scale=TRUE,verbose=FALSE)
  summary(model_kPC1.1)   
m<-emmeans(model_kPC1.1,specs=~Ecomorph,data=data.2)
summary(m,freq=TRUE)
summary(pairs(m),freq=TRUE)

 lambda <- model_kPC1.1$VCV[,'phylo']/
 (model_kPC1.1$VCV[,'phylo']+model_kPC1.1$VCV[,'species']+
 model_kPC1.1$VCV[,'units'])
#lambda camouflage only
 mean(lambda)

```

#### AICc comparison for K PC1 models

```{r}
AICc(model_kPC1,model_kPC1.1)
```

### Kinematic PC 2 
```{r}
model_kPC2<-MCMCglmm(total_PC2~Ecomorph+spec_mean_mPC1+within_spec_mPC1+spec_mean_mPC2+within_spec_mPC2,
    random=~phylo+species,family="gaussian",
    ginverse=list(phylo=inv.phylo$Ainv),prior=prior2,data=data.2,
    nitt=1000000,burnin=1000,thin=500,scale=TRUE,verbose=FALSE)
  summary(model_kPC2)   
m<-emmeans(model_kPC2,specs=~Ecomorph,data=data.2)#working, but can't get p-value
summary(m,freq=TRUE)
summary(pairs(m),freq=TRUE)

lambda <- model_kPC2$VCV[,'phylo']/
 (model_kPC2$VCV[,'phylo']+model_kPC2$VCV[,'species']+
 model_kPC2$VCV[,'units'])
#lambda full model
mean(lambda)
  
#use this model better fit based on AICc
  model_kPC2.1<-MCMCglmm(total_PC2~Ecomorph,
    random=~phylo+species,family="gaussian",
    ginverse=list(phylo=inv.phylo$Ainv),prior=prior2,data=data.2,
    nitt=1000000,burnin=1000,thin=500,scale=TRUE,verbose=FALSE)
  summary(model_kPC2.1)  
#significant if just ecomorph
m<-emmeans(model_kPC2.1,specs=~Ecomorph,data=data.2)#working, but can't get p-value
summary(m,freq=TRUE)
summary(pairs(m),freq=TRUE)

lambda <- model_kPC2.1$VCV[,'phylo']/
 (model_kPC2.1$VCV[,'phylo']+model_kPC2.1$VCV[,'species']+
 model_kPC2.1$VCV[,'units'])
#lambbda camouflage only
mean(lambda)


```

#### AICc comparison for K PC2 models

```{r}
AICc(model_kPC2,model_kPC2.1)
```

### Kinematic PC 3
```{r}
model_kPC3<-MCMCglmm(total_PC3~Ecomorph+spec_mean_mPC1+within_spec_mPC1+spec_mean_mPC2+within_spec_mPC2,
    random=~phylo+species,family="gaussian",
    ginverse=list(phylo=inv.phylo$Ainv),prior=prior2,data=data.2,
    nitt=1000000,burnin=1000,thin=500,scale=TRUE,verbose=FALSE)
  summary(model_kPC3)   
m<-emmeans(model_kPC3,specs=~Ecomorph,data=data.2)
summary(m,freq=TRUE)
summary(pairs(m),freq=TRUE)
lambda <- model_kPC3$VCV[,'phylo']/
 (model_kPC3$VCV[,'phylo']+model_kPC3$VCV[,'species']+
 model_kPC3$VCV[,'units'])
#lambda Full model
mean(lambda)

model_kPC3.1<-MCMCglmm(total_PC3~Ecomorph,
    random=~phylo+species,family="gaussian",
    ginverse=list(phylo=inv.phylo$Ainv),prior=prior2,data=data.2,
    nitt=1000000,burnin=1000,thin=500,scale=TRUE,verbose=FALSE)
  summary(model_kPC3.1)   
m<-emmeans(model_kPC3.1,specs=~Ecomorph,data=data.2)
summary(m,freq=TRUE)
summary(pairs(m),freq=TRUE)
lambda <- model_kPC3.1$VCV[,'phylo']/
 (model_kPC3.1$VCV[,'phylo']+model_kPC3.1$VCV[,'species']+
 model_kPC3.1$VCV[,'units'])
#lambda camouflage only
mean(lambda)

``` 

#### AICc comparison for K PC3 models

```{r}
AICc(model_kPC3,model_kPC3.1)
```
# Figures

## Data preparation
```{r}
#setting color
dcol<-hcl.colors(4, palette="OrRd")   #dead leaf mimics, to make transparent add alpha=0.4
fcol<-hcl.colors(7, palette="Purp") #flower mimics
scol<-hcl.colors(5, palette="BrwnYl") #stick mimics
gcol<-hcl.colors(7, palette="Emrld")  #generalists
len<-nrow(max.data)

max.data$col<-NA
for (i in 1:len){
	if(max.data$Species[i]=="Deroplatys truncata"){max.data$col[i]<-dcol[2]}
	if(max.data$Species[i]=="Euchomenella heteroptera"){max.data$col[i]<-scol[1]}
	if(max.data$Species[i]=="Hymenopus coronatus"){max.data$col[i]<-fcol[1]}
	if(max.data$Species[i]=="Phyllocrania paradoxa"){max.data$col[i]<-dcol[1]}
	if(max.data$Species[i]=="Pseudocreobotra wahlbergii"){max.data$col[i]<-fcol[3]}
	if(max.data$Species[i]=="Pseudovates chlorophea"){max.data$col[i]<-scol[3]}
	if(max.data$Species[i]=="Theopropus elegans"){max.data$col[i]<-fcol[5]}
	if(max.data$Species[i]=="Stagmomantis limbata"){max.data$col[i]<-gcol[1]}
	if(max.data$Species[i]=="Tenodera sinensis"){max.data$col[i]<-gcol[3]}
  if(max.data$Species[i]=="Chopardiella pouliani"){max.data$col[i]<-gcol[5]}
}	
#this isn't working now?
#setting shape
max.data$sh<-NA
for (i in 1:len){
	if(max.data$Species[i]=="Deroplatys truncata"){max.data$sh[i]<-15}
	if(max.data$Species[i]=="Euchomenella heteroptera"){max.data$sh[i]<-17}
	if(max.data$Species[i]=="Hymenopus coronatus"){max.data$sh[i]<-18}
	if(max.data$Species[i]=="Phyllocrania paradoxa"){max.data$sh[i]<-15}
	if(max.data$Species[i]=="Pseudocreobotra wahlbergii"){max.data$sh[i]<-18}
	if(max.data$Species[i]=="Pseudovates chlorophea"){max.data$sh[i]<-17}
	if(max.data$Species[i]=="Theopropus elegans"){max.data$sh[i]<-18}
	if(max.data$Species[i]=="Stagmomantis limbata"){max.data$sh[i]<-16}
	if(max.data$Species[i]=="Tenodera sinensis"){max.data$sh[i]<-16}
  if(max.data$Species[i]=="Chopardiella pouliani"){max.data$sh[i]<-16}
}	

data.1<-aggregate(max.data[,16:100], by=list(Tip.label=max.data$Phylo,max.data$Species,max.data$Ecomorph),
FUN=mean, na.rm=TRUE) 
colnames(data.1)[2] ="Species"
colnames(data.1)[3] ="Ecomorph"


data.1$Species <- trimws(data.1$Species)
dcol<-hcl.colors(4, palette="OrRd")   #dead leaf mimics
fcol<-hcl.colors(7, palette="Purp") #flower mimics
scol<-hcl.colors(5, palette="BrwnYl") #stick mimics
gcol<-hcl.colors(7, palette="Emrld")  #generalists
len<-nrow(data.1)

data.1$col<-NA
for (i in 1:len){
	if(data.1$Species[i]=="Deroplatys truncata"){data.1$col[i]<-dcol[2]}
	if(data.1$Species[i]=="Euchomenella heteroptera"){data.1$col[i]<-scol[1]}
	if(data.1$Species[i]=="Hymenopus coronatus"){data.1$col[i]<-fcol[1]}
	if(data.1$Species[i]=="Phyllocrania paradoxa"){data.1$col[i]<-dcol[1]}
	if(data.1$Species[i]=="Pseudocreobotra wahlbergii"){data.1$col[i]<-fcol[3]}
	if(data.1$Species[i]=="Pseudovates chlorophea"){data.1$col[i]<-scol[3]}
	if(data.1$Species[i]=="Theopropus elegans"){data.1$col[i]<-fcol[5]}
	if(data.1$Species[i]=="Stagmomantis limbata"){data.1$col[i]<-gcol[1]}
	if(data.1$Species[i]=="Tenodera sinensis"){data.1$col[i]<-gcol[3]}
  if(data.1$Species[i]=="Chopardiella pouliani"){data.1$col[i]<-gcol[5]}
}	

#setting shape
data.1$sh<-NA
for (i in 1:len){
	if(data.1$Species[i]=="Deroplatys truncata"){data.1$sh[i]<-22}
	if(data.1$Species[i]=="Euchomenella heteroptera"){data.1$sh[i]<-24}
	if(data.1$Species[i]=="Hymenopus coronatus"){data.1$sh[i]<-23}
	if(data.1$Species[i]=="Phyllocrania paradoxa"){data.1$sh[i]<-22}
	if(data.1$Species[i]=="Pseudocreobotra wahlbergii"){data.1$sh[i]<-23}
	if(data.1$Species[i]=="Pseudovates chlorophea"){data.1$sh[i]<-24}
	if(data.1$Species[i]=="Theopropus elegans"){data.1$sh[i]<-23}
	if(data.1$Species[i]=="Stagmomantis limbata"){data.1$sh[i]<-21}
	if(data.1$Species[i]=="Tenodera sinensis"){data.1$sh[i]<-21}
  if(data.1$Species[i]=="Chopardiella pouliani"){data.1$sh[i]<-21}
}	

dcol<-hcl.colors(4, palette="OrRd",alpha=0.4)   #dead leaf mimics
fcol<-hcl.colors(7, palette="Purp",alpha=0.4) #flower mimics
scol<-hcl.colors(5, palette="BrwnYl",alpha=0.4) #stick mimics
gcol<-hcl.colors(7, palette="Emrld",alpha=0.4)  #generalists
len<-nrow(data.2)
data.2$species <- trimws(data.2$species)
data.2$col<-NA
for (i in 1:len){
	if(data.2$species[i]=="Deroplatys truncata"){data.2$col[i]<-dcol[2]}
	if(data.2$species[i]=="Euchomenella heteroptera"){data.2$col[i]<-scol[1]}
	if(data.2$species[i]=="Hymenopus coronatus"){data.2$col[i]<-fcol[1]}
	if(data.2$species[i]=="Phyllocrania paradoxa"){data.2$col[i]<-dcol[1]}
	if(data.2$species[i]=="Pseudocreobotra wahlbergii"){data.2$col[i]<-fcol[3]}
	if(data.2$species[i]=="Pseudovates chlorophea"){data.2$col[i]<-scol[3]}
	if(data.2$species[i]=="Theopropus elegans"){data.2$col[i]<-fcol[5]}
	if(data.2$species[i]=="Stagmomantis limbata"){data.2$col[i]<-gcol[1]}
	if(data.2$species[i]=="Tenodera sinensis"){data.2$col[i]<-gcol[3]}
  if(data.2$species[i]=="Chopardiella pouliani"){data.2$col[i]<-gcol[5]}
}	

#setting shape
data.2$sh<-NA
for (i in 1:len){
	if(data.2$species[i]=="Deroplatys truncata"){data.2$sh[i]<-22}
	if(data.2$species[i]=="Euchomenella heteroptera"){data.2$sh[i]<-24}
	if(data.2$species[i]=="Hymenopus coronatus"){data.2$sh[i]<-23}
	if(data.2$species[i]=="Phyllocrania paradoxa"){data.2$sh[i]<-22}
	if(data.2$species[i]=="Pseudocreobotra wahlbergii"){data.2$sh[i]<-23}
	if(data.2$species[i]=="Pseudovates chlorophea"){data.2$sh[i]<-24}
	if(data.2$species[i]=="Theopropus elegans"){data.2$sh[i]<-23}
	if(data.2$species[i]=="Stagmomantis limbata"){data.2$sh[i]<-21}
	if(data.2$species[i]=="Tenodera sinensis"){data.2$sh[i]<-21}
  if(data.2$species[i]=="Chopardiella pouliani"){data.2$sh[i]<-21}
}


```

## Figure 1: Phylogeny

```{r}
tree.1$tip.label[match(data.1$Tip.label, tree.1$tip.label)] <- data.1$Species
rownames(data.1)<-data.1$Species
is_tip <- tree.1$edge[,2] <= length(tree.1$tip.label)
ordered_tips <- tree.1$edge[is_tip, 2]
tree.1$tip.label[ordered_tips]

data.1<-data.1[tree.1$tip.label,]
attach(data.1)
name.check(tree.1, data.1)

#to save use code below
#png(file="Mantis functional phylogeny 1.png", height=18, width=20, units="in",res=300)
#pdf(file="Mantid functional phylogeny.pdf", height=10, width=20)

#quartz(width=20, height=10)
par(mar=c(5.1,8,4.1,2.1))
plot(tree.1,edge.width=4,align.tip.label=FALSE,label.offset=0.005,cex=2, tip.color=data.1$col)
#axisPhylo()
tiplabels(tip=c(1:length(tree.1$tip.label)), pch=data.1$sh, bg=data.1$col,cex=4)
points(0,10,pch=21,bg="black",cex=3)
text(0.002,10,"Generalists",cex=1.5,pos=4)
points(0,9.6,pch=22,bg="black",cex=3)
text(0.002,9.6,"Dead Leaf",cex=1.5,pos=4)
points(0,9.2,pch=23,bg="black",cex=3)
text(0.002,9.2,"Flower",cex=1.5,pos=4)
points(0,8.8,pch=24,bg="black",cex=3)
text(0.002,8.8,"Stick",cex=1.5,pos=4)
text(0.02,7.7, "Mantidae",cex=1.2)
text(0.006,5.3, "Deroplatyidae",cex=1.2)
text(0.0018,1.9, "Hymenopodidae",cex=1.2)
#dev.off()
```

## Figure 2: Morphospace

```{r}
X<-cbind(data.1$mPC1,data.1$mPC2)
  row.names(X)<-data.1$Species

  #to save use code below
#png(file="Ecomorph Morpho Space.png", height=12, width=14, units="in",res=300)
par(mar=c(5.1,6,4.1,6.5))
plot(data.1$mPC1,data.1$mPC2,col="white",xlim=c(-4,4),ylim=c(-3,3),xlab="Morphology PC1 (68%)",ylab="Morphology PC2 (28%)",cex.lab=2,cex.axis=1.5)
phylomorphospace(tree.1,X[,1:2],lwd=3,label="off",node.size=0,add=TRUE)
points(data.2$mPC1,data.2$mPC2,pch=data.2$sh,bg=data.2$col,cex=4)
points(data.1$mPC1,data.1$mPC2,pch=data.1$sh,bg=data.1$col,cex=6)
mtext("Smaller",side=1,at=-4,line=2.5,cex=1.5)
mtext("Shorter coxa & femur",side=1,at=-4,line=3.5,cex=1.5)
mtext("Larger ",side=1,at=4,line=2.5,cex=1.5)
mtext("Longer coxa & femur",side=1,at=4,line=3.5,cex=1.5)
mtext("Smaller",side=2,at=-2.5,line=3.5,cex=1.5)
mtext("longer tibia",side=2,at=-2.5,line=2.5,cex=1.5)
mtext("Larger",side=2,at=2.5,line=3.5,cex=1.5)
mtext("shorter tibia",side=2,at=2.5,line=2.5,cex=1.5)

#dev.off()

```

## Figure 3: Kinematic PC 1 and 2 with biplot

```{r}
layout_mat<-matrix(c(1,2,3,4,5,4), 2, 3, byrow = FALSE)
#layout_mat
my_layout<-layout(mat=layout_mat,widths=c(6,2,2), heights=c(4,4),respect=TRUE)
#layout.show(my_layout)

#to save use code below
png(file="Fig. 3 Ecomorph Functional Space loadings.png", height=8, width=10, units="in",res=300)
my_layout<-layout(mat=layout_mat,widths=c(6,2,2), heights=c(4,4),respect=TRUE)
par(mar = c(5.1, 5.1, 0, 2))
plot(max.data$total_PC1,max.data$total_PC2,pch=max.data$sh, cex=3,cex.lab=2,cex.axis=1.5,col=max.data$col,xlim=c(-4,4),ylim=c(-3,3),xlab="Kinematic PC1 (25.91%)",ylab="Kinematic PC2 (16.18%)",axes=FALSE)
text(-4,3,"A",cex=3)
axis(1)
axis(2)
#2 phylomorphospace
X<-cbind(data.1$total_PC1,data.1$total_PC2)
  row.names(X)<-data.1$Species
par(mar=c(5.1,5.1,0,2))
plot(data.1$total_PC1,data.1$total_PC2,col="white",xlim=c(-4,4),ylim=c(-3,3),xlab="Kinematic PC1 (25.91%)",ylab="Kinematic PC2 (16.18%)",cex.lab=2,cex.axis=1.5,axes=FALSE)
phylomorphospace(tree.1,X[,1:2],lwd=3,label="off",node.size=0,add=TRUE)
points(data.2$total_PC1,data.2$total_PC2,pch=data.2$sh,bg=data.2$col,cex=4)
points(data.1$total_PC1,data.1$total_PC2,pch=data.1$sh,bg=data.1$col,cex=6)
text(-4,3,"B",cex=3)
axis(1)
axis(2)
#3 legend 1
x<-c(1,10)
y<-c(1,10)
par(mar = c(0, 0, 0, 0))
plot(x,y,col="white",xlim=c(-4,4),ylim=c(-3,3),xlab="",ylab="",axes=FALSE)
unique_Species <- unique(max.data$Species)
legend_label <- sapply(unique_Species, function(label) {
  as.expression(substitute(italic(label), list(label=label)))
})

legend("center", 
       legend = unique_Species,
       pch = c(16, 16, 15, 17, 18, 17, 15, 18, 18, 16),
       title = "Species", 
       col = unique(max.data$col), pt.cex = 1,cex=1)


#4 plot of just the loadings
par(mar = c(5.1, 1, 1, 0))
plot(pca_total$loadings[,1],pca_total$loadings[,2], xlim=c(-0.5,0.6),ylim=c(-0.2,0.6),col="white",axes=FALSE,ylab="",xlab="",main="Kinematic Contributions")
axis(1)
axis(2)
 arrows(x0 = 0, x1 = pca_total$loadings[,1], 
       y0 = 0, y1 = pca_total$loadings[,2], 
       col = "red", 
       length = 0.08, 
       lwd = 1,
       angle = 30)       
labels<-c("Coxa LV","Femur LV","Coxa AV","Femur AV","Tibia AV", "Tibia LV","Coxa SA","Approach","PP Angle","PP Dist","BD Vel","BD Disp","Sweep", "CF Lat Disp", "FT Lat Disp","Tib Lat Disp")
text(x = pca_total$loadings[,1], y = pca_total$loadings[,2], 
     labels = labels, 
     cex = 1,
     font = 2,
     col = "gray10", 
     pos = c(4, 3, 2, 1, 3, 1))  
 text(-0.4,0.6,"C",cex=3)     
#5 second legend      
par(mar = c(0, 0, 0, 0))
plot(x,y,col="white",xlim=c(-4,4),ylim=c(-3,3),xlab="",ylab="",axes=FALSE)
legend("center", 
       legend = unique(max.data$Ecomorph), 
       pch = unique(max.data$sh), cex=1,pt.cex=1)

dev.off()

```

## Figure 4: Kinematic PC 1 and 3 with biplot

```{r}
layout_mat<-matrix(c(1,2,3,4,5,4), 2, 3, byrow = FALSE)
#layout_mat
my_layout<-layout(mat=layout_mat,widths=c(6,2,2), heights=c(4,4),respect=TRUE)
#layout.show(my_layout)

#to save use code below
png(file="Fig. 4 Ecomorph Functional Space loadings.png", height=8, width=10, units="in",res=300)
my_layout<-layout(mat=layout_mat,widths=c(6,2,2), heights=c(4,4),respect=TRUE)
par(mar = c(5.1, 5.1, 0, 2))
#1 all max attempts
plot(max.data$total_PC1,max.data$total_PC3,pch=max.data$sh, cex=3,cex.lab=2,cex.axis=1.5,col=max.data$col,xlim=c(-4,4),ylim=c(-4,4),xlab="Kinematic PC1 (25.91%)",ylab="Kinematic PC3 (15.04%)",axes=FALSE)
text(-4,4,"A",cex=3)
axis(1)
axis(2)

#2 phylospace
X<-cbind(data.1$total_PC1,data.1$total_PC3)
  row.names(X)<-data.1$Species
par(mar=c(5.1,5.1,0,2))
plot(data.1$total_PC1,data.1$total_PC3,col="white",xlim=c(-4,4),ylim=c(-4,4),xlab="Kinematic PC1 (25.91%)",ylab="Kinematic PC3 (15.04%)",cex.lab=2,cex.axis=1.5,axes=FALSE)
phylomorphospace(tree.1,X[,1:2],lwd=3,label="off",node.size=0,add=TRUE)
points(data.2$total_PC1,data.2$total_PC3,pch=data.2$sh,bg=data.2$col,cex=4)
points(data.1$total_PC1,data.1$total_PC3,pch=data.1$sh,bg=data.1$col,cex=6)
text(-4,4,"B",cex=3)
axis(1)
axis(2)

#3 legend 1
x<-c(1,10)
y<-c(1,10)
par(mar = c(0, 0, 0, 0))
plot(x,y,col="white",xlim=c(-4,4),ylim=c(-3,3),xlab="",ylab="",axes=FALSE)
unique_Species <- unique(max.data$Species)
legend_label <- sapply(unique_Species, function(label) {
  as.expression(substitute(italic(label), list(label=label)))
})

legend("center", 
       legend = unique_Species,
       pch = c(16, 16, 15, 17, 18, 17, 15, 18, 18, 16),
       title = "Species", 
       col = unique(max.data$col), pt.cex = 1,cex=1)


#3 plot of just the loadings
par(mar = c(5.1, 1, 1, 0))
plot(pca_total$loadings[,1],pca_total$loadings[,3], xlim=c(-0.5,0.6),ylim=c(-0.6,0.4),col="white",axes=FALSE,ylab="",xlab="",main="Kinematic Contributions")
axis(1)
axis(2)
 arrows(x0 = 0, x1 = pca_total$loadings[,1], 
       y0 = 0, y1 = pca_total$loadings[,3], 
       col = "red", 
       length = 0.08, 
       lwd = 1,
       angle = 30)       
labels<-c("Coxa LV","Femur LV","Coxa AV","Femur AV","Tibia AV", "Tibia LV","Coxa SA","Approach","PP Angle","PP Dist","BD Vel","BD Disp","Sweep", "CF Lat Disp", "FT Lat Disp","Tib Lat Disp")
text(x = pca_total$loadings[,1], y = pca_total$loadings[,3], 
     labels = labels, 
     cex = 1,
     font = 2,
     col = "gray10", 
     pos = c(4, 3, 2, 1, 3, 1))  
 text(-0.4,0.4,"C",cex=3)    
#4 second legend      
par(mar = c(0, 0, 0, 0))
plot(x,y,col="white",xlim=c(-4,4),ylim=c(-3,3),xlab="",ylab="",axes=FALSE)
legend("center", 
       legend = unique(max.data$Ecomorph), 
       pch = unique(max.data$sh), cex=1,pt.cex=1)

dev.off()
```

## Figure 5: Coxa start differences

```{r}

#assign tip orders for y axis
len<-nrow(data.2)

for (i in 1:len){
	if(data.2$species[i]=="Deroplatys truncata"){data.2$tip.order[i]<-6}
	if(data.2$species[i]=="Euchomenella heteroptera"){data.2$tip.order[i]<-5}
	if(data.2$species[i]=="Hymenopus coronatus"){data.2$tip.order[i]<-2}
	if(data.2$species[i]=="Phyllocrania paradoxa"){data.2$tip.order[i]<-1}
	if(data.2$species[i]=="Pseudocreobotra wahlbergii"){data.2$tip.order[i]<-4}
	if(data.2$species[i]=="Pseudovates chlorophea"){data.2$tip.order[i]<-10}
	if(data.2$species[i]=="Theopropus elegans"){data.2$tip.order[i]<-3}
	if(data.2$species[i]=="Stagmomantis limbata"){data.2$tip.order[i]<-8}
	if(data.2$species[i]=="Tenodera sinensis"){data.2$tip.order[i]<-7}
  if(data.2$species[i]=="Chopardiella pouliani"){data.2$tip.order[i]<-9}
}	

len<-nrow(data.1)

for (i in 1:len){
	if(data.1$Species[i]=="Deroplatys truncata"){data.1$tip.order[i]<-6}
	if(data.1$Species[i]=="Euchomenella heteroptera"){data.1$tip.order[i]<-5}
	if(data.1$Species[i]=="Hymenopus coronatus"){data.1$tip.order[i]<-2}
	if(data.1$Species[i]=="Phyllocrania paradoxa"){data.1$tip.order[i]<-1}
	if(data.1$Species[i]=="Pseudocreobotra wahlbergii"){data.1$tip.order[i]<-4}
	if(data.1$Species[i]=="Pseudovates chlorophea"){data.1$tip.order[i]<-10}
	if(data.1$Species[i]=="Theopropus elegans"){data.1$tip.order[i]<-3}
	if(data.1$Species[i]=="Stagmomantis limbata"){data.1$tip.order[i]<-8}
	if(data.1$Species[i]=="Tenodera sinensis"){data.1$tip.order[i]<-7}
  if(data.1$Species[i]=="Chopardiella pouliani"){data.1$tip.order[i]<-9}
}

#use code below to save
#png(file="Fig. 6 coxa start.png", height=10, width=10, units="in",res=300)
layout(matrix(c(1,1,2,2), 2, 2, byrow = FALSE ))
par(mar=c(4, 1, 4, 0))
plot(tree.1,edge.width=4,align.tip.label=FALSE,label.offset=0.01,cex=1.5, tip.color="black",adj=1)
#axisPhylo()
tiplabels(tip=c(1:length(tree.1$tip.label)), pch=data.1$sh, bg=data.1$col,cex=4)
plot(data.1$Coxa.start,data.1$tip.order, pch=data.1$sh,bg=data.1$col,cex=6,xlim=c(10,115),ylab=" ",axes=FALSE,xlab="Coxa Start Angle (degrees)",cex.lab=1.5)
points(data.2$Coxa.start,data.2$tip.order, pch=data.2$sh,bg=data.2$col,cex=2)
axis(side=1,cex.axis=1.5)
abline(v=50,lty="dashed")
mtext("Basigrade", at=20)
mtext("Anterograde", at=80)
#dev.off()
  
	
```

## Figure S3: KPC1 extreme traits
```{r}
layout_mat<-matrix(c(1,1,2,3,4), 1, 5, byrow = FALSE)
#extreme PC axes
#use code below to save
#png(file="Fig. 4 PC1 extremes.png", height=8, width=16, units="in",res=300)
my_layout<-layout(mat=layout_mat,widths=c(3,3,5,5,5), heights=c(10,10),respect=TRUE)
par(mar=c(4, 1, 4, 0))
plot(tree.1,edge.width=4,align.tip.label=FALSE,label.offset=0.01,cex=1.8, tip.color="black",adj=1)
#axisPhylo()
tiplabels(tip=c(1:length(tree.1$tip.label)), pch=data.1$sh, bg=data.1$col,cex=4)
plot(data.1$Femur_AV,data.1$tip.order, pch=data.1$sh,bg=data.1$col,cex=6,xlim=c(2000,11000),ylab=" ",axes=FALSE,xlab=expression(Femur~angular~vel.~(degrees~sec^1)),cex.lab=1.5)
points(data.2$Femur_AV,data.2$tip.order, pch=data.2$sh,bg=data.2$col,cex=2)
axis(side=1,cex.axis=1.5)
segments(11000,0,11000,10)
text(2100,10, "A)",cex=3)
plot(data.1$abs_tibia_AV,data.1$tip.order, pch=data.1$sh,bg=data.1$col,cex=6,xlim=c(6000,17000),ylab=" ",axes=FALSE,xlab=expression(Tibia~angular~vel.~(degrees~sec^1)),cex.lab=1.5)
points(data.2$abs_tibia_AV,data.2$tip.order, pch=data.2$sh,bg=data.2$col,cex=2)
axis(side=1,cex.axis=1.5)
segments(17000,0,17000,10)
text(6000,10, "B)",cex=3)
plot(data.1$BD_dist_cm,data.1$tip.order, pch=data.1$sh,bg=data.1$col,cex=6,xlim=c(0.2,2.5),ylab=" ",axes=FALSE,xlab=expression(Body~Displacement~(cm)),cex.lab=1.5)
points(data.2$BD_dist_cm,data.2$tip.order, pch=data.2$sh,bg=data.2$col,cex=2)
axis(side=1,cex.axis=1.5)
text(0.25,10, "C)",cex=3)
#dev.off()

```

## Figure S4: KPC2 extreme traits
```{r}
# approach, prey dist coxa and bd lv
#use code below to save
#png(file="Fig. 5 PC2 extremes.png", height=8, width=16, units="in",res=300)
my_layout<-layout(mat=layout_mat,widths=c(3,3,5,5,5), heights=c(10,10),respect=TRUE)
par(mar=c(4, 1, 4, 0))
plot(tree.1,edge.width=4,align.tip.label=FALSE,label.offset=0.01,cex=1.8, tip.color="black",adj=1)
#axisPhylo()
tiplabels(tip=c(1:length(tree.1$tip.label)), pch=data.1$sh, bg=data.1$col,cex=4)
plot(data.1$Approach.Time,data.1$tip.order, pch=data.1$sh,bg=data.1$col,cex=6,xlim=c(0.001,0.06),ylab=" ",axes=FALSE,xlab="Approach Time (sec.)",cex.lab=1.5)
points(data.2$Approach.Time,data.2$tip.order, pch=data.2$sh,bg=data.2$col,cex=2)
axis(side=1,cex.axis=1.5)
segments(0.062,0,0.062,10)
text(0.003,10, "A)",cex=3)
plot(data.1$Coxa_LV,data.1$tip.order, pch=data.1$sh,bg=data.1$col,cex=6,xlim=c(40,170),ylab=" ",axes=FALSE,xlab=expression(Coxa~LV~(cm~s^-1)),cex.lab=1.5)
points(data.2$Coxa_LV,data.2$tip.order, pch=data.2$sh,bg=data.2$col,cex=2)
axis(side=1,cex.axis=1.5)
segments(170,0,170,10)
text(40,10, "B)",cex=3)
plot(data.1$BD_veloc_cm.s,data.1$tip.order, pch=data.1$sh,bg=data.1$col,cex=6,xlim=c(13,90),ylab=" ",axes=FALSE,xlab=expression(Body~Velocity~(cm~s^-1)),cex.lab=1.5)
points(data.2$BD_veloc_cm.s,data.2$tip.order, pch=data.2$sh,bg=data.2$col,cex=2)
axis(side=1,cex.axis=1.5)
text(14,10, "C)",cex=3)
#dev.off()

```

## Figure S5: morphology vs. kinematics
```{r}
#use code below to save
#png(file="Figure 7.png", height=10, width=16, units="in",res=300)
layout(matrix(c(1,2,1,2), 2, 2, byrow = TRUE ))
X<-cbind(data.1$mPC1,data.1$Coxa_LV)
  row.names(X)<-data.1$Species
par(mar=c(5.1,6,4.1,6.5))
plot(data.1$mPC1,data.1$Coxa_LV,col="white",xlim=c(-4,4),ylim=c(40,170),xlab="Morphology PC1 (68%)",ylab=expression(Coxa~LV~(cm~s^-1)),cex.lab=2,cex.axis=1.5)
phylomorphospace(tree.1,X[,1:2],lwd=3,label="off",node.size=0,add=TRUE)
points(data.2$mPC1,data.2$Coxa_LV,pch=data.2$sh,bg=data.2$col,cex=4)
points(data.1$mPC1,data.1$Coxa_LV,pch=data.1$sh,bg=data.1$col,cex=6)
mtext("Longer coxa & femur",side=1,at=4,line=2.5,cex=1.2)
mtext("A)",side=3,at=-4,line=1,cex=1.5)

X<-cbind(data.1$mPC2,data.1$Coxa.start)
  row.names(X)<-data.1$Species
par(mar=c(5.1,6,4.1,6.5))
plot(data.1$mPC2,data.1$Coxa.start,col="white",xlim=c(-3,3),ylim=c(10,115),xlab="Morphology PC2 (28%)",ylab="Coxa Start Angle (degrees)",cex.lab=2,cex.axis=1.5)
phylomorphospace(tree.1,X[,1:2],lwd=3,label="off",node.size=0,add=TRUE)
points(data.2$mPC2,data.2$Coxa.start,pch=data.2$sh,bg=data.2$col,cex=4)
points(data.1$mPC2,data.1$Coxa.start,pch=data.1$sh,bg=data.1$col,cex=6)
mtext("Longer tibia",side=1,at=-2.5,line=2.5,cex=1.2)
mtext("B)",side=3,at=-3,line=1,cex=1.5)

#dev.off()

```
